# Supplementary material for: Intergenerational support and older adults mental health in rural China: evidence and policy implications
Source: Front Public Health. 2026 May 11;14:1780185. doi: 10.3389/fpubh.2026.1780185 (PMC13199362; doi:10.3389/fpubh.2026.1780185)
Supplement: Supplementary file 1 [file Table_1.XLSX]

## Sheet: Sheet1
ID	province	town	villages	Mental health	Financial support	Instrumental support	Emotional support	town_avg_emo_support_outside	PNC	Life satisfaction	Intergenerational intimacy	Traditional value	Age	Gender	Education	Marriage	Labor status	Government subsidy	Income	Offspring count	Medical expense	ADL	IADL	Chronic disease
1	2	1	1	24	1	0	0	2.4	0	4	1	0	74	1	1	2	3	0	1	3	1500	18	15	1
2	2	1	1	25	5	0	3	2.6	6	4	2	0	63	1	3	2	3	0	0	2	40000	18	13	1
3	2	1	1	28	5	3	3	2.5	1	4	2	1	71	1	1	2	3	0	1	3	300	18	15	4
4	2	1	1	8	1	1	1	2.7	1	3	2	1	65	1	1	2	3	0	0	2	1000	18	3	4
5	2	1	1	29	2	4	4	2.5	0	4	2	1	66	1	3	2	2	0	0	2	5000	18	13	1
6	2	1	1	23	3	1	3	2.4	6	4	2	1	70	1	1	4	3	0	1	3	20	18	15	0
7	2	1	3	20	0	0	3	2.5	0	3	1	0	71	1	3	2	2	0	1	3	3000	18	14	3
8	2	1	3	17	0	1	2	2.8	6	3	2	1	63	1	1	2	3	1	0	3	6000	18	8	3
9	2	1	3	18	0	1	4	2.5	3	3	2	1	66	1	2	2	2	0	0	2	3000	18	14	1
10	2	1	3	19	2	4	3	2.6	1	3	1	0	74	0	1	2	2	0	1	3	3500	16	14	2
11	2	1	5	24	3	2	2	2.5	3	3	2	1	60	0	1	2	3	0	3	3	3000	12	6	0
13	2	2	1	18	5	4	3	2.61905	1	3	2	1	84	0	1	4	2	0	0	3	2400	18	15	1
14	2	2	1	30	1	3	3	2.57143	1	4	1	1	76	0	1	4	3	0	0	4	100	18	15	1
15	2	2	1	22	1	1	2	2.71429	6	3	2	1	65	1	2	2	2	0	1	2	15000	18	15	1
16	2	2	1	18	3	0	3	2.66667	6	3	2	1	78	0	1	4	2	0	1	2	15000	18	15	3
17	2	2	1	28	1	2	2	2.66667	1	3	2	1	75	1	1	4	1	0	1	3	600	18	15	1
18	2	2	1	29	0	1	2	2.61905	3	4	1	1	84	0	1	4	3	0	1	7	600	18	12	3
19	2	2	2	29	5	4	4	2.61905	0	5	2	1	74	0	1	4	3	0	0	3	6000	18	15	1
20	2	2	2	30	5	4	4	2.66667	1	5	2	1	85	0	1	4	2	0	0	5	2500	18	14	2
21	2	2	2	22	1	4	4	2.71429	0	3	2	1	86	0	1	4	3	0	1	6	0	14	0	1
22	2	2	2	19	2	0	2	2.57143	6	3	2	1	77	0	1	4	2	0	1	5	0	18	15	1
23	2	2	2	14	5	1	2	2.61905	6	3	1	1	65	1	1	2	2	0	2	2	6000	16	12	2
24	2	2	3	27	1	4	4	2.66667	1	4	2	1	87	0	1	2	3	0	1	6	30000	18	12	1
25	2	2	3	18	1	0	1	2.57143	6	4	2	1	72	0	1	2	3	0	4	1	0	18	13	1
26	2	2	3	11	0	1	1	2.66667	1	3	1	1	71	0	1	2	2	0	0	2	5000	18	5	3
27	2	2	3	30	1	0	3	2.71429	1	3	2	1	66	1	3	2	3	0	1	4	6000	18	15	1
28	2	2	3	15	1	0	3	2.57143	6	2	2	1	69	1	2	4	1	0	1	2	100	18	15	1
29	2	2	3	16	1	1	4	2.57143	1	3	1	1	65	0	2	2	2	0	1	1	8000	18	5	2
30	2	2	4	9	1	1	2	2.66667	6	2	2	1	65	0	3	2	2	0	1	3	6000	18	13	3
31	2	2	4	30	2	2	3	2.61905	6	4	2	1	72	0	1	4	3	1	1	3	0	18	15	0
33	2	2	4	30	1	4	2	2.61905	3	4	1	1	78	0	1	4	2	0	1	4	0	18	15	0
34	2	2	4	23	2	1	3	2.61905	6	4	1	1	67	0	1	2	2	0	2	2	3000	16	7	1
39	2	2	5	30	1	1	1	2.66667	0	5	1	0	78	1	1	2	3	1	0	4	10000	15	14	4
41	2	3	1	27	2	3	2	2.63158	3	5	2	1	84	1	1	2	3	0	1	2	4000	17	15	2
43	2	3	1	24	3	1	3	2.63158	6	4	2	1	69	1	2	2	3	0	1	3	500	18	15	1
44	2	3	1	29	2	1	4	2.52632	6	4	2	1	63	1	1	2	1	0	2	2	0	18	15	0
45	2	3	1	25	5	1	4	2.63158	6	4	2	1	60	0	1	2	2	0	0	3	2000	18	15	1
46	2	3	1	25	1	2	3	2.63158	6	4	1	1	81	1	1	4	3	1	0	4	0	18	15	0
47	2	3	2	25	3	0	3	2.52632	0	4	2	1	62	0	2	2	1	0	1	3	3000	18	15	0
48	2	3	2	21	1	4	2	2.52632	0	4	2	1	86	0	1	4	3	0	1	6	2000	18	15	0
49	2	3	2	30	2	4	4	2.52632	1	5	2	1	70	0	1	2	1	1	0	3	0	18	15	1
51	2	3	3	22	0	0	2	2.57895	3	4	1	0	62	0	1	2	1	0	1	2	1000	18	15	0
53	2	3	3	23	5	0	2	2.52632	2	4	1	1	68	1	1	2	1	0	2	3	0	18	15	1
54	2	3	3	26	2	4	3	2.63158	2	2	2	1	65	0	2	2	1	0	1	3	0	18	15	3
55	2	3	3	19	2	4	4	2.57895	2	4	2	1	78	1	1	2	3	0	0	1	4500	18	12	1
56	2	3	3	27	1	1	2	2.63158	2	4	2	1	79	1	1	2	3	0	1	1	0	18	9	0
57	2	3	4	20	3	1	2	2.57895	4	5	2	1	68	0	1	2	1	0	1	4	3000	18	15	1
58	2	3	4	22	2	0	0	2.57895	3	2	2	1	64	1	1	2	1	0	1	4	40000	18	15	2
59	2	3	4	30	2	3	3	2.57895	1	5	2	1	81	0	1	4	1	0	1	4	0	18	15	1
60	2	3	4	20	1	1	1	2.73684	2	4	1	1	77	1	1	2	2	0	4	2	2000	18	15	2
61	2	3	5	22	1	0	1	2.68421	6	4	1	1	87	0	1	2	3	0	0	2	300	18	7	1
62	2	3	5	24	1	0	3	2.68421	6	4	1	1	74	1	1	2	3	0	0	2	2000	18	15	0
63	2	3	5	22	2	3	4	2.57895	1	5	1	0	78	0	1	4	3	1	0	7	1000	18	15	1
64	2	4	1	28	1	4	4	3.15789	2	5	2	1	83	0	1	4	3	1	0	6	2000	16	15	3
65	2	4	1	27	0	4	4	3.15789	3	5	2	1	74	1	2	2	3	0	1	1	12000	18	15	1
66	2	4	1	28	1	4	4	3.26316	4	4	2	1	76	1	1	2	3	0	1	3	500	18	15	1
67	2	4	1	30	3	3	4	3.21053	4	5	2	1	78	1	1	2	1	0	3	2	500	18	15	3
68	2	4	1	30	1	4	4	3.15789	0	4	2	1	68	1	2	2	1	0	1	2	1200	18	15	1
69	2	4	1	29	1	3	3	3.21053	1	4	2	1	72	1	1	2	1	0	1	2	280	18	15	2
70	2	4	2	17	0	0	0	3.36842	4	4	0	0	60	1	1	2	1	0	1	1	5000	18	15	0
71	2	4	2	27	5	2	4	3.21053	2	5	2	1	72	1	2	2	3	0	3	2	0	18	15	1
72	2	4	2	30	1	4	4	3.15789	2	5	2	1	81	0	1	4	1	1	0	4	400	18	15	0
73	2	4	2	22	3	1	3	3.15789	1	3	2	1	74	0	1	4	3	0	1	2	1000	18	15	3
74	2	4	2	28	1	4	4	3.15789	1	4	2	1	69	1	1	2	1	0	0	2	0	18	15	1
78	2	4	3	16	1	0	1	3.15789	0	4	1	0	60	0	1	2	1	0	1	2	0	18	15	3
79	2	4	3	30	1	0	3	3.21053	6	4	2	1	72	1	1	2	1	0	0	1	500	18	15	0
80	2	4	3	24	0	1	3	3.21053	6	2	2	0	69	0	1	4	1	0	1	1	0	18	15	4
81	2	4	3	19	3	3	4	3.15789	1	4	2	1	62	0	1	2	1	0	0	4	5500	18	15	1
82	2	4	4	30	3	1	3	3.21053	1	5	2	1	80	1	2	2	1	0	0	4	2500	18	15	3
83	2	4	4	30	2	4	4	3.31579	1	4	2	1	70	1	3	2	1	0	0	2	2500	18	15	0
85	2	4	4	26	1	0	2	3.15789	0	5	2	1	67	0	1	4	1	0	1	4	0	18	15	0
86	2	4	4	28	2	3	3	3.15789	2	3	2	1	61	0	1	4	1	0	1	2	2000	18	15	1
89	2	4	5	28	1	0	3	3.21053	6	5	2	0	79	1	1	4	3	0	1	1	0	18	15	2
91	2	5	1	6	1	1	2	2.96154	1	4	2	1	70	1	2	4	3	0	1	3	2500	8	6	4
92	2	5	1	27	1	1	4	2.92308	6	3	2	1	66	0	1	2	2	0	1	2	6500	18	13	1
93	2	5	1	26	1	0	3	3	1	2	0	0	77	1	1	2	3	0	0	3	1400	18	15	5
94	2	5	1	20	2	2	2	2.92308	3	3	1	1	71	1	1	2	2	0	2	3	400	18	15	3
95	2	5	1	29	1	0	3	3	3	4	2	1	73	1	1	2	2	0	1	3	200	18	12	3
96	2	5	1	15	1	4	4	2.92308	0	3	1	1	61	1	3	2	3	0	2	2	4000	13	4	1
97	2	5	1	28	1	1	3	3.07692	6	4	1	1	64	1	2	2	3	0	0	2	3120	18	13	2
98	2	5	1	12	1	2	4	2.96154	1	2	2	1	62	1	2	2	2	0	1	2	19000	18	13	2
99	2	5	2	19	1	0	4	3	1	3	1	1	63	0	1	2	2	0	1	2	4000	15	7	2
100	2	5	2	28	1	1	3	2.96154	1	4	2	1	62	1	2	2	2	0	0	2	500	18	13	3
101	2	5	2	25	1	0	1	3.03846	4	4	2	1	62	1	1	2	2	0	1	2	3000	18	15	2
102	2	5	2	26	2	0	3	2.92308	5	4	1	1	75	1	2	2	2	0	1	3	2000	18	15	1
103	2	5	2	24	2	1	3	3	2	4	2	1	62	1	2	2	2	0	0	2	624	18	13	4
104	2	5	2	30	1	0	4	2.96154	1	4	2	1	62	1	2	2	2	0	1	2	50	18	15	2
105	2	5	2	27	1	0	4	2.92308	1	3	2	1	65	1	2	2	2	0	1	3	50000	18	14	2
106	2	5	2	22	0	2	4	2.96154	4	4	1	1	72	1	2	2	3	0	2	1	8000	18	15	1
107	2	5	3	21	1	1	3	2.96154	3	4	2	1	88	1	2	2	3	0	0	5	2000	15	10	1
108	2	5	3	19	1	1	2	2.92308	6	4	2	0	73	1	1	2	2	0	1	2	2000	15	10	3
109	2	5	3	25	4	3	3	3.03846	3	4	2	1	74	1	2	2	3	0	0	4	1000	18	15	1
110	2	5	3	18	0	0	0	2.92308	3	3	1	0	62	1	1	2	2	0	1	2	5000	18	15	2
111	2	5	3	22	1	4	4	2.96154	1	4	2	1	85	1	1	2	3	1	0	2	2000	18	13	1
112	2	5	4	13	1	3	4	2.92308	1	4	2	1	80	0	1	2	3	0	2	6	6000	13	6	2
113	2	5	4	23	0	1	1	2.96154	3	3	2	1	75	1	1	2	2	0	1	2	1500	18	13	1
114	2	5	4	21	1	1	3	2.96154	3	3	2	1	70	0	1	2	2	0	1	2	5000	18	13	2
115	2	5	4	23	1	4	2	2.96154	1	4	2	1	76	0	1	4	3	0	0	4	20000	18	11	3
116	2	5	4	27	0	0	3	2.92308	6	4	2	0	75	1	1	2	2	0	2	1	200	18	15	1
117	2	5	4	28	5	3	4	2.92308	3	4	2	1	61	1	3	2	1	0	1	2	0	18	15	1
118	2	6	1	19	1	1	3	2.10345	3	4	2	1	64	1	3	2	2	0	0	4	20000	18	15	3
119	2	6	1	19	1	1	3	2.03448	3	4	1	1	67	1	1	2	2	0	1	4	2000	18	12	1
120	2	6	1	14	5	0	1	2.03448	6	3	2	1	70	1	2	2	2	0	2	2	0	18	8	2
121	2	6	1	6	1	0	1	2.06896	1	4	0	1	76	0	1	4	3	0	1	3	3000	15	7	5
122	2	6	1	22	1	0	2	2.17241	6	4	2	1	72	1	1	4	3	0	0	2	500	18	13	1
123	2	6	1	22	1	0	2	2.10345	3	4	2	1	61	1	2	2	2	0	0	2	500	18	15	0
124	2	6	1	22	1	1	2	2.13793	6	3	1	1	64	1	2	2	3	0	1	2	100	17	15	0
125	2	6	2	14	1	0	3	2.06896	6	2	1	0	67	1	2	2	2	0	1	1	2000	18	13	2
126	2	6	2	27	2	0	2	2.10345	3	4	2	1	79	1	1	2	3	0	0	2	30	18	15	1
127	2	6	2	16	1	0	2	2.10345	3	2	2	1	62	1	3	2	3	0	1	3	2000	18	15	1
128	2	6	2	29	2	0	2	2.10345	2	4	2	1	63	1	1	2	2	0	0	2	10000	18	15	0
129	2	6	2	16	1	1	3	2.13793	1	3	1	1	73	1	1	4	3	0	0	2	1000	18	8	4
130	2	6	2	18	2	4	4	2.03448	3	3	2	1	90	1	1	4	3	1	0	6	800	18	9	4
131	2	6	3	21	1	0	2	2.10345	1	4	2	1	65	0	1	2	2	0	1	2	200	18	12	2
132	2	6	3	19	1	0	3	2.10345	3	4	2	1	67	0	1	2	1	0	0	4	4000	18	13	2
133	2	6	3	27	1	0	2	2.10345	2	4	2	1	66	0	1	2	2	0	1	2	200	18	11	1
134	2	6	3	27	0	0	2	2.17241	6	3	2	1	63	0	1	4	2	0	0	2	0	18	15	0
135	2	6	3	11	1	1	2	2.06896	1	2	0	1	74	0	1	4	3	0	0	2	3500	18	10	2
136	2	6	3	16	0	4	4	2.03448	1	4	2	1	73	1	2	4	3	0	0	2	1500	18	13	4
137	2	6	3	16	0	0	2	2.06896	6	4	1	1	69	1	3	2	2	0	2	2	120000	18	12	2
138	2	6	3	9	1	0	1	2.10345	6	3	1	1	82	0	1	4	2	0	1	1	5000	16	8	5
139	2	6	3	12	0	0	0	2.17241	1	3	1	1	65	1	2	2	3	0	1	2	8000	18	13	2
140	2	6	4	30	0	1	2	2.06896	4	4	2	1	65	1	3	2	2	0	1	2	0	18	15	0
141	2	6	4	24	0	0	0	2.10345	7	4	0	0	60	1	1	3	1	0	1	1	0	18	15	0
142	2	6	4	20	0	0	4	2.13793	1	3	1	1	75	1	2	2	3	0	1	2	30000	16	10	3
143	2	6	4	24	0	2	4	2.13793	3	4	1	1	71	1	2	2	2	0	2	3	1500	18	15	1
144	2	6	4	20	2	1	2	2.10345	1	3	2	1	76	1	2	2	2	0	1	3	700	18	13	2
145	2	6	4	30	3	0	1	2.10345	6	4	2	1	81	1	2	2	3	0	0	2	0	16	15	0
146	2	6	5	23	1	2	0	2.10345	1	5	2	0	85	0	1	4	3	1	1	5	0	14	5	3
148	2	6	5	30	1	0	2	2.10345	3	5	2	1	85	0	1	4	3	0	0	2	0	18	15	2
149	2	7	1	21	1	2	3	2.28571	0	5	2	1	73	0	3	2	1	0	1	3	5000	18	15	0
150	2	7	1	29	1	0	0	2.38095	0	4	1	1	79	0	1	4	1	0	1	4	500	18	15	0
151	2	7	1	28	1	1	0	2.28571	6	4	2	1	70	1	2	2	1	0	1	1	1500	18	15	0
152	2	7	1	24	2	1	3	2.23809	3	4	2	1	77	0	2	4	1	0	1	2	0	18	15	1
153	2	7	1	14	1	1	1	2.23809	6	4	2	1	84	0	1	4	3	0	0	7	0	18	15	0
154	2	7	2	18	1	2	3	2.19048	2	4	2	1	84	0	1	4	1	1	0	2	1000	18	15	0
157	2	7	2	25	2	0	3	2.23809	0	4	2	1	62	1	2	2	1	0	1	3	0	18	15	0
158	2	7	2	26	1	2	3	2.33333	3	4	2	1	68	1	1	4	1	0	1	2	5000	18	15	1
159	2	7	2	23	0	0	0	2.23809	0	2	2	0	64	0	1	2	2	0	1	2	1000	18	15	1
160	2	7	3	17	1	1	3	2.23809	6	3	2	1	77	0	1	4	3	0	0	3	1500	18	15	1
161	2	7	3	19	1	1	3	2.38095	6	3	1	1	68	1	1	4	3	1	0	2	1000	18	15	1
162	2	7	3	26	1	4	3	2.23809	0	3	1	1	60	1	3	2	2	0	0	4	3000	17	10	0
163	2	7	3	25	1	4	3	2.23809	4	4	2	1	79	0	1	4	2	0	1	4	0	18	15	1
164	2	7	3	30	5	1	2	2.38095	4	5	2	0	80	1	3	2	1	0	3	6	300	18	15	0
165	2	7	3	24	2	4	0	2.19048	0	4	2	0	66	1	1	2	3	0	1	3	1000	18	12	1
166	2	7	3	27	2	2	3	2.23809	2	3	2	1	61	1	3	2	1	0	0	3	2500	18	15	0
167	2	7	4	15	1	4	3	2.23809	2	2	2	1	71	0	1	2	1	0	0	2	0	18	15	2
168	2	7	4	30	2	1	4	2.23809	6	4	2	1	68	1	3	2	1	0	1	3	0	18	15	0
169	2	7	4	26	5	2	3	2.38095	6	3	2	1	78	0	1	2	3	0	0	3	1000	12	10	0
170	2	7	4	21	3	4	4	2.23809	1	4	2	1	70	0	1	2	1	0	1	3	2000	18	15	1
171	2	7	4	23	2	4	2	2.23809	0	4	2	1	88	0	1	4	1	1	1	4	650	18	15	0
172	2	7	4	20	0	0	1	2.33333	3	4	1	1	79	0	1	2	3	0	1	4	0	18	9	2
176	2	8	1	25	1	1	1	2.7037	6	4	2	1	83	1	1	2	3	1	0	5	0	18	15	0
177	2	8	1	12	1	1	0	2.59259	6	2	2	0	66	0	1	2	1	0	0	2	30000	18	15	1
178	2	8	1	18	4	4	3	2.59259	1	5	2	1	78	0	1	4	3	0	1	4	0	18	9	1
179	2	8	1	30	2	2	3	2.59259	3	4	2	1	69	1	1	2	1	0	1	2	1000	18	15	0
180	2	8	1	27	2	3	3	2.62963	3	3	2	1	76	0	1	2	3	0	1	4	5000	18	13	2
181	2	8	1	18	1	1	2	2.62963	3	4	1	1	75	1	1	2	2	0	0	3	20000	18	15	1
182	2	8	1	29	1	4	3	2.59259	3	4	2	1	72	1	1	2	1	0	1	3	0	15	12	1
183	2	8	1	29	1	4	3	2.62963	0	3	2	1	67	1	1	2	1	0	1	1	0	18	15	0
184	2	8	2	15	1	1	2	2.59259	4	3	2	1	61	0	1	2	3	0	1	3	1200	18	15	5
185	2	8	2	27	1	2	2	2.66667	4	3	2	1	62	0	1	2	1	0	1	3	2000	18	15	1
186	2	8	2	27	1	4	3	2.59259	0	3	2	1	70	0	1	2	1	0	1	2	0	15	15	2
187	2	8	2	27	2	4	4	2.55556	0	4	2	1	61	0	1	2	1	0	1	3	3000	16	13	1
188	2	8	2	19	0	3	4	2.55556	3	4	2	1	66	0	1	2	3	0	0	3	5000	18	15	1
189	2	8	2	15	1	4	4	2.55556	2	2	1	1	67	0	1	4	3	0	0	1	15000	18	15	1
190	2	8	2	16	1	1	3	2.7037	3	3	2	1	62	0	2	2	3	1	0	2	5000	18	15	1
191	2	8	3	21	2	3	0	2.59259	0	5	2	1	67	0	1	2	1	0	1	3	1000	18	15	0
192	2	8	3	25	5	0	0	2.55556	3	2	1	1	70	0	1	2	3	0	1	3	0	18	15	0
193	2	8	3	23	1	2	2	2.59259	4	3	2	1	60	0	1	2	3	0	1	2	7000	18	15	2
194	2	8	3	25	1	1	2	2.7037	0	4	2	1	64	0	1	2	1	0	1	2	3000	18	15	2
195	2	8	3	24	1	4	4	2.55556	3	4	2	1	60	0	2	2	3	0	0	2	200	18	15	1
196	2	8	3	23	1	4	4	2.59259	3	4	2	1	70	0	1	4	2	0	1	3	10000	18	15	1
197	2	8	4	21	1	1	3	2.55556	6	5	2	1	69	1	2	2	3	0	3	2	0	18	15	1
198	2	8	4	17	0	1	2	2.62963	2	4	1	1	75	1	2	2	3	1	0	2	1000	18	15	2
199	2	8	4	26	5	4	3	2.59259	3	5	2	1	71	0	1	4	2	0	1	3	0	18	15	2
200	2	8	4	15	1	1	3	2.59259	6	4	1	1	69	1	3	2	2	0	1	2	400	18	15	3
201	2	8	4	15	1	4	4	2.59259	1	4	2	1	60	1	2	2	1	0	1	1	550	18	15	1
202	2	8	4	25	2	1	3	2.62963	3	4	2	1	63	1	1	2	3	0	1	3	200	18	15	1
203	2	8	4	27	2	3	3	2.62963	0	3	2	1	64	1	2	2	1	0	1	4	4000	18	15	2
204	2	9	1	30	2	1	4	2	3	4	2	1	75	1	2	2	3	0	0	4	30	18	15	0
205	2	9	1	14	1	3	0	2	1	2	1	1	71	0	1	2	2	0	1	2	1000	18	10	1
206	2	9	1	22	1	3	4	2	1	3	1	1	72	0	1	2	2	0	1	4	5000	18	15	1
207	2	9	1	30	2	1	3	2.07407	3	4	2	1	73	1	1	4	3	0	0	2	20	18	15	1
208	2	9	2	16	1	0	0	2.11111	1	2	1	1	78	0	1	4	3	0	0	3	7000	18	10	2
209	2	9	2	29	1	0	1	2	2	4	2	1	69	1	2	2	2	0	0	2	300	18	12	0
210	2	9	2	26	1	4	3	2	1	4	2	1	80	1	1	2	3	0	0	3	2000	18	12	1
211	2	9	2	27	1	2	2	1.96296	1	3	2	1	86	1	1	2	3	0	0	6	500	18	6	1
212	2	9	2	18	1	4	0	2.03704	3	2	2	0	73	1	1	2	2	0	0	3	1000	17	15	2
213	2	9	2	13	4	2	2	2	1	4	2	0	73	1	1	2	3	0	1	4	5000	18	11	3
214	2	9	2	11	2	0	1	2.07407	6	4	1	0	73	1	1	4	3	0	1	2	2000	17	11	2
215	2	9	3	18	5	0	3	2	6	4	2	1	83	0	1	4	3	0	1	5	2000	18	15	1
216	2	9	3	17	2	0	3	2.11111	6	4	2	1	72	0	1	4	2	0	1	4	10000	18	15	2
217	2	9	3	26	1	4	3	2.07407	2	5	2	1	79	1	3	4	3	0	0	7	10000	18	15	2
218	2	9	3	8	2	1	1	2.07407	3	3	2	1	74	0	1	4	3	0	0	4	150000	18	5	5
219	2	9	3	7	1	1	3	2	1	2	0	1	77	0	1	4	3	0	0	3	12000	18	5	6
220	2	9	3	28	1	1	1	1.96296	3	4	2	1	81	0	1	2	3	0	0	5	1200	18	12	2
221	2	9	3	17	2	3	3	2.07407	3	4	2	1	76	0	1	4	3	0	0	1	1000	16	12	2
222	2	9	4	29	1	1	3	2.03704	3	2	2	1	75	1	2	2	2	0	1	4	1000	18	15	1
223	2	9	4	9	1	0	1	2.03704	6	1	0	0	70	1	1	3	3	0	0	1	1000	18	8	8
224	2	9	4	18	2	1	3	1.96296	3	2	1	1	70	1	1	2	2	0	1	2	2500	18	10	5
225	2	9	4	24	2	4	1	2.11111	1	3	1	1	78	0	1	4	2	0	1	3	1500	18	14	1
226	2	9	4	29	0	2	3	2.03704	3	2	2	1	68	1	1	2	2	0	1	3	1500	18	13	0
227	2	9	4	25	1	0	2	2.07407	3	3	2	1	69	1	3	2	2	0	1	3	1000	18	13	1
228	2	9	5	28	0	0	4	2	1	5	2	1	72	0	1	4	3	0	0	1	0	18	15	1
230	2	9	5	27	1	3	0	2.07407	2	4	1	1	88	0	1	4	3	1	0	3	0	18	11	1
231	2	9	5	12	1	2	2	2.11111	6	4	1	1	74	1	1	4	3	0	1	4	2000	18	10	2
232	2	9	5	29	1	1	1	2	2	3	2	1	87	0	1	4	3	0	0	3	550	18	7	1
234	2	10	1	22	1	4	4	2.26087	0	4	2	1	79	1	3	2	3	0	0	3	0	18	15	2
235	2	10	1	22	1	4	2	2.34783	0	3	1	1	68	1	3	2	2	1	1	3	10000	18	15	4
236	2	10	1	29	1	3	4	2.34783	4	5	2	1	73	1	2	2	2	0	2	3	20000	18	15	3
237	2	10	1	21	1	1	2	2.26087	3	4	2	1	82	1	2	2	3	0	0	5	1500	18	15	3
238	2	10	1	26	1	1	1	2.3913	3	4	2	1	82	1	3	2	3	1	1	4	6000	18	15	2
239	2	10	1	27	1	2	3	2.30435	2	5	2	1	80	1	1	2	3	0	3	3	5000	18	15	4
240	2	10	2	14	0	0	0	2.43478	2	2	0	1	63	0	1	2	2	0	1	4	5000	17	15	1
241	2	10	2	16	1	1	2	2.34783	3	2	2	1	80	1	2	2	2	0	0	3	3500	18	15	1
242	2	10	2	18	1	2	2	2.43478	1	3	1	0	78	1	2	2	1	0	1	2	600	18	15	1
243	2	10	2	19	0	0	2	2.30435	1	4	1	0	78	1	2	2	3	0	2	3	5000	18	15	2
244	2	10	2	29	1	2	3	2.30435	3	4	2	1	60	1	1	2	1	1	1	2	90000	18	12	1
245	2	10	2	28	1	4	4	2.30435	2	4	2	1	78	0	1	4	3	0	0	2	0	18	15	1
246	2	10	3	23	1	4	4	2.3913	2	4	2	1	70	0	1	4	3	0	0	3	0	18	15	3
247	2	10	3	16	0	4	4	2.34783	0	4	2	1	68	0	3	4	3	0	0	2	1500	18	15	1
248	2	10	3	25	2	1	3	2.34783	6	5	2	1	67	0	1	2	2	0	1	4	0	18	15	1
249	2	10	3	11	1	1	2	2.26087	3	2	1	0	69	0	1	2	2	0	1	6	2000	18	15	2
250	2	10	3	22	1	4	3	2.26087	0	3	2	1	73	0	1	4	1	0	1	3	0	18	15	1
251	2	10	3	13	0	0	1	2.26087	6	4	1	0	60	0	1	2	2	0	1	1	0	18	15	2
253	2	10	4	26	1	3	2	2.43478	1	4	2	1	71	0	1	4	1	0	1	1	5000	18	15	3
254	2	10	4	24	1	0	0	2.34783	0	4	2	1	70	1	1	2	2	1	1	4	0	18	15	2
255	2	10	4	24	1	4	2	2.34783	0	5	2	1	76	0	1	2	2	0	1	3	0	18	15	1
256	2	10	4	24	0	0	0	2.34783	6	4	2	1	71	0	1	2	1	0	1	2	200	18	15	0
257	2	10	4	25	2	4	4	2.26087	1	4	2	1	67	0	1	2	1	0	0	2	0	18	15	1
259	2	10	5	26	1	1	2	2.34783	3	2	2	1	65	0	1	2	3	1	1	2	0	18	15	2
261	2	11	1	19	2	1	4	2.68	4	3	2	1	61	0	1	2	3	0	1	2	3000	17	15	2
262	2	11	1	22	2	2	3	2.6	1	4	2	1	68	1	1	2	3	0	0	4	200	18	12	0
263	2	11	1	22	2	2	3	2.68	1	4	2	0	73	1	3	2	3	0	0	3	200	18	13	1
264	2	11	1	23	1	1	2	2.68	6	3	1	1	67	1	3	2	2	0	1	2	200	18	15	2
265	2	11	1	27	2	0	3	2.68	2	4	2	1	81	0	1	4	3	0	1	6	500	14	8	2
266	2	11	2	23	2	4	4	2.6	1	4	2	1	81	1	1	4	2	0	0	2	2000	18	10	2
267	2	11	2	30	2	0	4	2.68	3	4	2	1	62	1	1	2	2	0	1	2	1000	18	15	2
268	2	11	2	13	1	4	4	2.64	1	4	1	1	69	1	2	2	2	1	1	2	9000	17	10	4
269	2	11	2	30	5	2	3	2.68	1	4	2	1	65	1	2	2	1	0	1	8	2200	18	15	1
270	2	11	2	29	2	2	2	2.68	6	3	1	1	64	1	3	2	1	0	0	2	1000	18	15	4
271	2	11	2	19	1	2	2	2.6	2	4	2	1	72	1	2	2	2	0	1	3	0	17	15	4
272	2	11	3	25	3	0	3	2.64	3	4	1	1	65	1	3	2	3	0	1	2	10000	18	15	2
273	2	11	3	12	2	3	3	2.64	1	2	2	1	82	0	1	4	3	0	0	4	3000	17	7	1
274	2	11	3	21	1	1	2	2.64	1	4	2	1	66	1	3	2	2	0	2	2	600	17	15	2
275	2	11	3	20	2	0	2	2.68	0	5	2	1	67	1	2	2	3	0	4	2	0	18	15	0
276	2	11	3	30	1	0	3	2.68	2	4	2	1	66	1	3	2	2	0	1	4	400	18	15	2
277	2	11	3	21	2	0	2	2.72	6	4	1	1	64	1	2	2	3	0	1	2	2000	18	15	2
278	2	11	4	21	5	1	1	2.64	4	3	1	1	75	1	1	4	3	0	0	3	2000	18	15	1
279	2	11	4	22	1	1	3	2.72	0	3	1	1	75	1	1	2	2	0	0	3	100	18	15	1
280	2	11	4	23	3	1	1	2.64	3	4	1	1	74	1	1	4	3	0	1	2	8000	18	14	2
281	2	11	4	16	1	1	2	2.64	1	3	1	1	66	1	1	2	3	0	1	3	20000	17	15	2
282	2	11	4	14	1	4	2	2.6	0	3	1	0	71	1	1	2	3	0	0	3	10000	17	7	8
283	2	11	4	19	5	1	2	2.64	1	3	2	1	65	1	1	4	3	0	0	3	12000	16	14	3
284	2	11	5	19	1	1	4	2.64	3	3	1	1	75	0	1	2	3	0	0	4	800	18	4	1
285	2	11	5	27	0	0	3	2.6	1	5	2	1	77	0	1	4	3	0	0	2	0	18	15	1
286	2	11	5	23	1	1	2	2.68	2	4	2	1	80	0	1	4	3	1	1	3	0	18	10	2
287	2	12	1	18	1	0	2	2.5	3	4	2	1	71	1	1	2	3	0	0	2	1000	18	11	3
288	2	12	1	15	1	4	4	2.45833	1	3	2	1	76	1	1	4	3	0	0	4	20000	18	10	0
289	2	12	1	19	1	1	3	2.54167	3	3	2	1	60	0	1	2	2	0	1	1	2300	16	15	2
290	2	12	1	18	1	1	3	2.5	2	3	2	1	64	1	3	2	2	0	1	5	4200	18	15	2
291	2	12	1	17	2	0	3	2.58333	5	4	2	0	68	1	2	2	3	0	0	1	500	18	12	6
292	2	12	1	20	2	4	1	2.45833	0	1	2	1	86	1	2	2	3	0	0	4	6000	18	11	1
293	2	12	2	10	1	4	3	2.5	2	3	0	0	68	0	3	4	1	1	1	2	5000	18	12	4
294	2	12	2	30	1	1	3	2.54167	1	4	2	0	72	1	1	2	2	1	0	1	3000	18	15	0
295	2	12	2	18	2	3	2	2.58333	1	1	2	1	69	1	2	2	3	0	0	3	500	18	9	1
296	2	12	2	17	0	2	3	2.58333	2	3	2	1	68	0	1	2	3	0	2	1	0	9	5	2
297	2	12	2	27	3	4	4	2.5	3	4	2	1	90	1	3	4	3	0	0	8	200	18	4	1
298	2	12	2	12	1	0	2	2.45833	3	2	1	1	63	0	1	2	3	0	1	2	500	18	14	1
299	2	12	4	13	1	1	2	2.54167	1	3	1	1	72	1	2	2	3	0	0	2	3000	16	10	2
300	2	12	4	15	1	3	4	2.45833	2	4	2	1	80	0	1	4	2	1	1	4	600	18	15	1
301	2	12	4	16	1	4	4	2.5	1	3	2	1	84	0	1	4	3	0	0	4	0	10	5	4
302	2	12	4	24	0	0	3	2.54167	3	4	0	1	75	1	1	2	3	0	0	3	600	17	11	2
303	2	12	4	18	1	1	4	2.54167	2	3	2	1	84	0	1	2	2	0	0	4	200	18	11	3
304	2	12	4	16	1	0	2	2.5	3	4	2	1	69	1	3	4	3	1	0	1	300	18	13	1
305	2	12	4	12	5	1	3	2.5	3	3	1	1	79	1	1	2	2	0	1	5	4500	18	13	6
306	2	12	4	16	2	1	1	2.45833	0	4	2	0	63	1	1	2	2	0	1	4	1000	18	15	1
307	2	12	4	6	1	0	1	2.625	2	2	2	1	81	1	1	4	3	1	1	3	1200	16	10	2
308	2	12	4	14	2	1	2	2.5	6	3	1	1	63	0	2	2	3	0	1	3	5500	18	13	1
309	2	12	4	16	0	0	0	2.54167	3	3	2	1	68	1	1	4	3	0	1	3	5000	18	13	2
310	2	12	4	4	4	1	2	2.54167	4	2	2	1	71	1	1	2	3	0	0	2	10000	10	6	4
311	2	12	4	9	2	1	2	2.54167	6	2	1	1	65	1	3	2	3	0	0	3	10000	0	0	5
312	2	13	1	15	0	0	0	2.52174	6	3	1	0	78	0	1	2	2	0	0	3	8500	18	15	2
313	2	13	1	13	1	1	3	2.47826	6	3	2	1	74	1	2	2	3	0	0	4	5500	18	15	2
314	2	13	1	20	0	4	3	2.52174	6	4	2	0	70	1	2	2	3	1	1	3	12000	17	15	1
315	2	13	1	23	1	4	3	2.47826	0	4	2	1	74	0	1	4	3	0	1	4	0	18	15	0
316	2	13	1	27	1	1	3	2.47826	0	4	2	1	77	1	1	4	3	0	1	6	20000	18	15	0
317	2	13	1	30	5	3	4	2.6087	4	5	2	0	62	1	3	2	1	0	2	5	0	18	15	0
318	2	13	2	19	1	0	3	2.47826	0	4	2	1	70	1	1	2	2	0	1	3	500	18	15	2
319	2	13	2	29	5	1	2	2.52174	0	4	2	1	78	1	1	2	1	0	1	4	500	18	15	2
320	2	13	2	28	0	1	2	2.47826	2	4	0	0	72	1	1	2	1	1	1	2	0	18	15	0
321	2	13	2	17	0	2	2	2.43478	0	2	2	1	64	0	1	4	3	0	1	3	15000	18	15	2
322	2	13	2	11	1	1	3	2.52174	3	3	2	1	62	0	1	2	2	0	0	2	5000	18	15	1
323	2	13	2	26	1	1	2	2.52174	1	4	1	1	73	1	3	4	3	0	0	5	20000	18	9	2
324	2	13	3	19	2	4	4	2.52174	1	4	2	1	76	0	1	4	3	0	0	5	1500	18	15	1
325	2	13	3	22	1	1	4	2.43478	1	4	1	1	71	0	1	2	2	0	0	2	2500	18	15	0
326	2	13	3	11	1	3	2	2.52174	0	1	1	0	75	1	1	2	3	0	1	2	30000	15	6	3
327	2	13	3	14	1	0	2	2.52174	1	2	0	0	80	1	1	2	3	0	1	5	30000	18	10	2
328	2	13	3	25	1	1	2	2.52174	0	4	2	1	63	1	2	2	1	0	2	2	0	18	15	0
329	2	13	3	26	1	1	2	2.52174	0	4	2	1	68	0	1	2	1	0	1	3	0	18	15	1
330	2	13	4	23	2	2	2	2.47826	3	4	2	1	74	1	4	2	3	0	1	3	1500	18	15	1
331	2	13	4	27	1	2	3	2.52174	3	4	2	1	90	1	1	2	3	1	0	5	2500	12	5	2
332	2	13	4	24	1	2	3	2.47826	2	4	2	1	79	1	1	2	3	0	1	3	3000	18	15	1
333	2	13	4	28	2	1	2	2.52174	2	4	2	1	72	1	2	2	1	0	1	5	0	18	15	0
334	2	13	4	12	2	4	2	2.43478	0	4	2	1	83	0	1	2	3	1	1	4	0	18	15	1
335	2	13	4	24	1	4	2	2.47826	0	4	2	1	60	0	1	2	3	0	1	4	0	18	15	0
336	2	14	1	14	2	4	3	2.82609	0	4	2	1	76	0	1	4	2	0	1	5	2000	18	15	2
337	2	14	1	23	2	4	4	2.82609	1	5	2	1	72	1	1	2	3	0	1	4	2000	18	15	4
338	2	14	1	19	1	0	2	2.78261	1	3	2	1	68	0	1	4	3	0	0	2	400	18	13	2
339	2	14	1	24	1	0	4	2.86957	1	3	2	1	76	0	1	4	3	0	0	4	500	18	13	1
340	2	14	1	16	2	4	3	2.82609	3	2	2	1	85	1	3	2	2	0	0	7	4000	17	9	3
341	2	14	1	18	2	1	3	2.86957	4	4	2	1	76	0	1	2	2	0	1	6	3500	18	15	1
342	2	14	2	13	0	1	4	2.82609	3	4	2	1	73	1	3	2	3	0	1	3	3000	17	14	4
343	2	14	2	21	3	3	3	2.78261	0	4	2	1	74	0	3	4	3	0	0	4	3000	18	14	3
344	2	14	2	23	0	1	3	2.82609	2	4	2	1	77	1	3	2	3	0	0	6	300	18	15	1
345	2	14	2	14	2	1	1	2.91304	6	4	2	1	81	1	2	2	3	0	0	4	0	18	5	3
346	2	14	2	7	2	1	1	2.78261	4	2	2	1	70	1	2	2	3	0	0	5	0	18	11	3
347	2	14	2	21	3	1	4	2.91304	2	3	2	1	75	0	1	2	3	0	1	4	0	18	15	2
348	2	14	3	23	1	0	2	2.86957	2	4	1	1	70	1	1	2	3	0	0	4	5000	18	13	1
349	2	14	3	16	3	1	2	2.82609	6	4	2	1	83	1	1	2	3	1	1	3	3500	16	12	1
350	2	14	3	18	1	1	2	2.82609	2	4	2	1	78	1	2	2	3	0	0	6	450	18	11	1
351	2	14	3	16	5	4	4	2.86957	3	4	2	1	64	1	3	2	3	0	1	3	15000	16	14	3
352	2	14	3	18	1	1	2	2.78261	2	4	2	1	78	1	1	2	3	0	0	4	400	18	11	1
353	2	14	3	21	1	0	2	2.86957	2	4	1	1	70	1	1	2	3	0	0	3	4000	18	13	2
354	2	14	4	27	0	0	4	2.78261	5	3	2	1	64	1	1	2	1	0	1	3	300	18	14	0
355	2	14	4	18	2	2	3	2.78261	1	3	2	1	62	0	1	4	3	0	0	3	3000	18	15	2
356	2	14	4	19	1	1	3	2.82609	1	3	2	1	63	0	1	2	2	0	1	5	500	18	15	3
357	2	14	4	28	2	0	3	2.86957	2	3	2	1	70	1	1	2	2	0	1	8	200	18	13	1
358	2	14	4	20	2	1	3	2.82609	2	2	2	1	68	1	1	2	1	0	1	5	0	18	15	0
359	2	14	4	26	1	0	3	2.82609	2	4	2	1	72	0	1	2	1	0	1	8	4000	18	15	2
363	2	15	1	20	3	4	3	1.86956	2	4	1	1	87	1	1	2	2	0	1	5	0	18	10	0
364	2	15	1	22	0	0	1	1.86956	3	3	1	0	60	1	2	2	2	0	1	3	2500	18	15	0
365	2	15	1	29	1	1	0	1.82609	3	1	0	0	78	1	2	2	3	0	1	3	0	15	15	3
366	2	15	1	25	1	4	2	1.78261	0	3	2	1	68	1	3	3	1	0	1	6	1200	18	15	2
367	2	15	1	19	0	1	2	1.82609	1	4	2	0	67	1	1	4	3	0	1	4	3000	18	15	0
368	2	15	1	6	1	1	3	1.82609	2	3	1	0	62	0	1	4	2	0	1	3	3000	18	14	0
369	2	15	2	9	0	1	1	1.82609	2	2	1	1	73	0	1	4	1	0	0	4	2500	18	15	1
370	2	15	2	29	1	1	2	1.91304	3	5	1	1	68	1	1	2	1	0	1	3	0	18	15	1
371	2	15	2	26	1	1	3	1.82609	6	3	1	1	60	1	1	2	1	0	0	3	0	18	15	1
372	2	15	2	30	2	2	2	1.82609	1	4	2	1	63	0	1	2	1	0	1	4	1000	18	15	0
373	2	15	2	28	0	2	2	1.78261	3	4	2	1	62	1	1	2	1	0	2	4	200	18	15	0
374	2	15	2	20	1	1	2	1.78261	5	4	1	1	70	0	1	2	1	0	1	4	0	18	15	1
375	2	15	2	17	1	1	2	1.91304	3	3	2	0	68	1	2	2	1	0	1	3	80	18	14	2
376	2	15	3	25	0	1	1	1.91304	6	2	1	0	73	1	1	2	3	0	1	3	500	18	15	0
377	2	15	3	11	2	1	2	1.82609	0	3	1	1	65	0	1	4	1	0	1	3	500	18	15	1
378	2	15	3	25	1	1	3	1.91304	6	4	2	0	73	1	1	4	3	0	1	4	750	18	15	1
379	2	15	3	19	1	4	4	1.78261	0	3	2	1	77	1	2	2	3	0	0	3	10000	18	15	1
380	2	15	3	22	1	1	0	1.91304	2	4	1	1	77	1	1	4	3	0	0	4	30000	18	15	1
381	2	15	4	12	2	0	0	1.82609	1	4	0	1	68	1	1	2	3	0	1	3	0	18	11	1
382	2	15	4	19	2	0	2	1.73913	0	3	0	0	62	1	2	2	1	0	1	2	30000	18	15	0
383	2	15	4	20	5	2	3	1.86956	0	4	2	1	62	1	2	2	1	0	1	3	4000	18	12	1
384	2	15	4	18	0	1	0	1.73913	3	3	1	0	75	1	2	2	1	0	2	3	2000	18	15	1
385	2	15	4	21	1	4	4	1.78261	2	3	2	1	72	1	1	2	1	0	2	3	1500	18	15	0
386	2	15	4	9	1	4	0	1.82609	1	2	2	1	82	1	1	2	3	1	0	5	20000	0	0	0
390	2	16	1	24	4	1	3	2.73077	0	4	2	0	77	1	3	2	1	0	1	3	0	18	14	2
391	2	16	1	17	1	2	2	2.80769	0	5	2	1	87	0	1	2	3	0	2	3	0	4	3	3
392	2	16	1	18	1	1	3	2.76923	6	4	1	0	74	1	1	4	3	0	1	2	0	17	15	2
393	2	16	1	26	2	1	3	2.76923	3	3	2	0	68	1	2	2	1	0	7	3	500	18	15	1
394	2	16	1	22	1	4	4	2.73077	2	3	2	1	74	1	1	2	1	1	1	2	0	18	15	0
395	2	16	1	19	0	1	0	2.76923	6	3	1	1	79	1	1	4	1	0	0	4	30000	18	15	1
396	2	16	1	27	1	4	3	2.76923	0	4	2	1	81	0	1	2	1	0	1	7	500	18	15	0
397	2	16	2	25	3	1	2	2.80769	0	4	2	0	79	1	1	2	2	0	1	3	0	18	15	3
398	2	16	2	29	2	1	2	2.76923	6	5	2	1	76	1	3	2	3	0	3	4	7200	18	15	1
399	2	16	2	24	1	1	3	2.73077	6	4	2	1	66	1	1	2	1	0	0	2	0	18	15	0
400	2	16	2	20	1	1	4	2.76923	5	2	2	1	67	1	2	2	1	0	0	3	20000	18	15	1
401	2	16	2	28	2	0	4	2.88462	1	3	2	1	65	1	2	2	1	0	1	3	0	18	15	0
402	2	16	2	30	1	1	3	2.73077	6	4	2	0	65	1	2	2	1	0	1	2	0	18	15	0
403	2	16	3	30	1	3	3	2.76923	2	5	2	1	69	1	1	2	2	0	1	2	50	18	15	0
404	2	16	3	17	2	2	3	2.80769	2	3	2	1	72	1	3	2	3	0	1	3	4380	18	15	1
405	2	16	3	27	1	4	4	2.76923	1	4	2	1	85	0	1	4	3	1	1	7	2000	18	15	2
406	2	16	3	21	1	1	2	2.73077	3	4	2	1	68	0	2	2	2	0	0	4	1500	18	15	1
407	2	16	3	23	2	2	4	2.80769	3	4	2	1	71	0	1	2	1	0	1	3	0	18	15	1
408	2	16	3	29	5	1	3	2.80769	6	4	2	1	60	1	2	2	3	0	1	3	100000	18	15	1
409	2	16	4	29	1	1	3	2.76923	6	4	1	1	72	1	1	2	2	0	0	2	200	18	15	1
410	2	16	4	20	5	1	3	2.80769	6	5	1	1	79	1	1	2	2	0	1	3	5000	18	15	1
411	2	16	4	28	2	1	4	2.76923	6	4	2	1	60	1	2	2	1	0	6	3	2000	18	15	1
412	2	16	4	23	2	4	2	2.73077	0	4	2	0	76	1	1	4	3	0	1	4	200	18	15	0
413	2	16	4	25	1	1	3	2.76923	6	3	2	1	76	1	1	2	3	0	0	3	10000	18	15	0
417	2	16	5	19	1	2	0	2.88462	2	4	1	1	75	1	1	2	3	0	1	2	0	18	15	1
418	2	16	5	27	3	4	2	2.76923	3	4	2	1	60	1	1	2	1	0	1	3	200	18	15	0
419	2	16	5	29	0	0	3	2.76923	6	3	2	1	72	1	3	2	3	0	1	1	0	18	15	1
421	2	17	1	16	2	1	4	2.69565	3	3	2	1	62	1	1	2	2	0	1	2	1000	18	5	1
422	2	17	1	13	0	3	3	2.78261	1	4	1	1	66	1	1	2	3	0	0	4	26000	15	15	2
423	2	17	1	24	5	3	2	2.73913	6	4	1	1	69	1	1	2	3	0	0	2	10000	16	11	3
424	2	17	1	17	2	1	2	2.73913	3	4	2	1	62	1	2	2	2	0	1	3	10000	18	5	3
425	2	17	1	17	3	0	3	2.73913	2	4	2	1	66	0	1	2	2	0	1	3	6000	18	11	2
426	2	17	1	17	1	0	2	2.78261	1	3	2	1	80	0	1	2	3	1	0	3	5500	10	7	3
427	2	17	1	10	3	1	2	2.69565	0	3	1	1	64	1	2	2	1	0	0	3	7000	18	11	2
428	2	17	1	15	1	1	3	2.78261	3	1	1	1	62	0	1	2	1	0	1	3	5000	18	13	2
429	2	17	2	9	1	4	4	2.78261	0	2	2	1	73	0	1	4	3	0	0	5	7000	15	3	5
431	2	17	2	26	2	4	4	2.78261	0	4	2	1	72	0	1	2	3	0	0	3	4000	18	14	2
432	2	17	2	23	1	0	3	2.78261	6	4	2	1	60	0	1	2	3	0	1	3	6000	18	13	2
433	2	17	2	9	1	1	3	2.73913	4	4	1	1	69	1	1	4	2	0	1	2	15000	18	11	2
434	2	17	2	17	1	4	4	2.73913	0	3	0	0	85	1	1	4	3	0	1	5	0	14	11	3
435	2	17	3	25	1	0	2	2.78261	6	5	2	1	72	1	2	2	2	0	1	5	5000	18	15	0
436	2	17	3	28	3	1	4	2.73913	3	4	2	1	71	1	1	2	3	0	0	2	1000	18	13	0
437	2	17	3	29	1	1	3	2.78261	3	5	2	1	62	1	1	2	2	0	1	4	100	18	15	0
438	2	17	3	23	2	0	2	2.78261	3	4	2	1	70	1	1	2	2	0	0	3	2000	18	13	1
439	2	17	3	30	5	1	3	2.69565	6	5	2	1	62	0	2	2	1	0	1	4	500	18	15	1
440	2	17	3	15	1	0	2	2.78261	3	2	1	1	67	1	2	2	2	0	1	2	1000	18	15	2
441	2	17	4	23	1	0	3	2.78261	2	4	2	1	79	1	1	2	2	0	1	4	0	18	15	0
442	2	17	4	30	1	1	2	2.73913	1	5	2	1	69	1	2	2	3	1	1	4	20000	18	15	3
443	2	17	4	30	1	4	2	2.73913	3	5	2	1	68	1	4	2	3	0	2	2	208	18	15	2
444	2	17	4	28	5	1	2	2.69565	1	4	2	1	74	1	2	2	3	0	1	3	10000	12	10	1
446	2	17	5	24	1	0	2	2.69565	3	4	2	1	70	1	2	4	3	0	1	1	6500	18	14	3
448	2	18	1	23	0	0	2	2.57143	6	1	2	1	70	1	1	2	3	0	0	2	6000	18	11	0
449	2	18	1	23	1	0	0	2.47619	6	4	2	1	83	0	1	4	2	1	0	5	6000	17	12	3
450	2	18	1	19	4	4	0	2.57143	1	4	1	1	96	0	1	4	2	1	0	5	0	16	4	0
451	2	18	1	18	4	4	4	2.52381	1	4	1	1	88	0	1	4	2	1	0	2	0	16	6	0
452	2	18	1	17	2	1	2	2.47619	2	1	2	1	60	1	2	2	3	0	0	3	6000	18	13	1
453	2	18	1	20	1	1	2	2.57143	4	4	1	1	73	0	1	4	3	1	1	1	500	16	13	1
455	2	18	2	19	3	1	2	2.52381	4	3	2	1	67	1	2	2	2	0	1	3	2500	16	13	4
456	2	18	2	12	3	1	2	2.66667	6	3	1	1	67	0	1	2	2	0	1	3	3800	16	15	4
457	2	18	2	20	1	1	1	2.47619	2	4	1	1	72	0	1	4	1	0	0	4	2000	18	12	1
458	2	18	2	30	5	3	3	2.52381	0	4	2	1	80	1	3	4	2	1	0	6	300	15	15	0
459	2	18	2	27	3	1	3	2.57143	3	4	2	1	60	0	2	2	2	0	0	2	2000	18	15	1
460	2	18	2	19	1	1	4	2.52381	1	4	2	1	69	0	1	4	2	0	0	4	3000	18	11	1
461	2	18	3	18	2	4	4	2.52381	0	4	2	1	69	0	1	4	2	0	1	2	2500	18	13	3
462	2	18	3	15	2	3	3	2.52381	3	3	1	1	76	0	1	4	2	0	1	4	3000	18	15	1
463	2	18	3	11	3	3	3	2.57143	3	4	2	1	74	0	1	4	2	0	1	2	3000	18	15	1
464	2	18	4	21	5	1	3	2.52381	1	3	2	1	94	0	1	4	3	1	0	2	4500	18	1	1
466	2	18	4	28	1	3	3	2.61905	1	3	2	1	64	1	2	2	3	0	0	3	4000	18	15	1
467	2	18	4	20	3	4	4	2.52381	1	4	2	1	79	0	1	2	3	0	0	5	4000	15	12	1
468	2	18	4	13	2	2	3	2.47619	4	4	1	1	70	0	1	4	3	0	1	2	0	15	12	1
469	2	18	5	28	1	0	3	2.66667	1	5	1	1	90	0	1	4	3	1	0	6	1000	18	12	1
470	2	18	5	30	5	2	3	2.57143	2	5	2	0	87	1	1	4	3	0	1	5	2000	18	15	2
471	2	18	5	20	2	0	2	2.52381	3	3	2	1	74	1	1	4	3	0	0	2	60	18	14	1
472	2	19	1	27	1	1	2	1.66667	3	4	2	1	77	1	2	2	3	0	0	5	0	18	15	0
473	2	19	1	24	5	2	3	1.61905	2	4	2	1	60	1	2	2	1	0	1	4	5000	18	15	1
474	2	19	1	16	1	1	1	1.57143	1	4	0	1	60	1	1	2	3	0	1	2	20000	17	14	3
475	2	19	1	18	5	4	2	1.61905	1	3	1	1	61	0	1	2	3	0	0	3	0	18	15	1
476	2	19	1	23	1	1	1	1.57143	3	2	1	0	68	1	2	2	1	0	1	2	8000	18	15	2
478	2	19	2	22	0	1	1	1.57143	0	2	1	0	72	0	1	4	1	0	1	3	4000	18	15	2
479	2	19	2	26	0	1	1	1.61905	6	4	2	1	73	1	1	2	3	0	0	2	1500	18	15	0
480	2	19	2	15	1	4	0	1.61905	0	2	0	0	77	0	1	4	1	0	1	4	4000	17	15	1
481	2	19	2	25	1	4	1	1.57143	0	2	2	0	72	0	1	2	1	1	1	4	1500	18	15	1
482	2	19	2	25	1	2	1	1.71429	3	3	2	1	70	0	1	4	2	0	1	2	0	18	15	0
483	2	19	2	27	1	1	3	1.61905	0	3	1	1	78	1	1	4	1	0	2	4	400	18	15	1
485	2	19	3	23	1	2	3	1.57143	0	4	2	1	68	0	1	4	2	0	0	3	8000	18	15	2
486	2	19	3	27	2	4	2	1.66667	0	5	2	1	78	0	1	4	3	0	1	4	5000	18	8	1
487	2	19	3	26	1	1	0	1.66667	3	3	2	1	74	1	1	2	3	0	1	4	0	18	15	0
488	2	19	3	28	1	4	2	1.66667	0	5	2	1	82	0	1	4	3	0	1	6	200	18	15	0
489	2	19	3	21	1	4	3	1.61905	0	4	2	1	87	0	1	2	3	1	1	7	2000	18	15	0
490	2	19	4	15	1	1	0	1.71429	6	4	2	1	84	0	1	2	2	0	0	4	30000	18	15	0
491	2	19	4	25	1	1	2	1.71429	0	5	1	1	77	1	1	2	3	0	1	3	50	18	15	1
492	2	19	4	21	1	1	2	1.71429	3	3	2	0	64	0	1	2	2	0	1	2	4000	18	15	0
493	2	19	4	23	1	1	3	1.57143	3	4	2	1	78	0	1	4	1	0	1	4	0	18	15	2
494	2	19	4	24	1	4	0	1.66667	0	4	2	1	75	1	1	4	3	0	1	1	3000	18	13	1
495	2	19	4	29	1	1	3	1.66667	6	4	2	0	60	1	3	2	1	0	2	2	200	18	15	0
496	2	20	1	22	1	1	3	2.6087	4	3	1	0	70	1	1	2	3	0	1	3	10000	18	15	2
497	2	20	1	27	1	1	3	2.6087	3	4	2	1	60	0	1	2	1	0	1	3	500	18	15	1
499	2	20	1	25	2	2	3	2.65217	3	4	2	1	66	0	1	2	1	0	1	2	0	18	15	1
500	2	20	1	12	1	1	3	2.6087	6	2	2	1	70	1	1	2	2	0	1	2	80000	18	15	4
501	2	20	1	22	0	0	3	2.6087	0	4	1	1	70	1	1	2	3	0	1	3	400	18	14	3
502	2	20	2	30	2	4	3	2.65217	0	4	2	1	75	1	2	2	1	0	1	4	200	18	15	0
503	2	20	2	26	3	3	3	2.69565	0	4	2	0	76	0	1	4	1	0	1	4	0	18	15	1
504	2	20	2	23	1	1	2	2.6087	1	4	2	1	85	1	1	4	3	1	1	3	5500	18	15	1
505	2	20	2	27	2	2	3	2.6087	3	4	2	1	65	1	2	2	1	0	1	5	550	18	15	0
506	2	20	2	28	1	1	3	2.6087	0	4	2	1	70	1	2	2	1	0	1	3	0	18	15	1
507	2	20	2	26	5	1	3	2.6087	6	4	2	1	67	1	2	2	1	0	1	2	10000	18	15	0
508	2	20	3	16	0	1	1	2.69565	6	2	0	0	62	1	1	2	3	0	1	1	6000	18	15	2
510	2	20	3	28	1	1	3	2.65217	6	4	2	1	74	1	1	2	1	0	1	1	1500	18	15	1
511	2	20	3	29	1	2	3	2.6087	3	4	2	1	70	1	3	2	1	0	1	4	6000	18	15	1
512	2	20	3	21	1	1	3	2.6087	2	4	1	1	67	1	3	2	1	0	1	3	1200	18	15	1
513	2	20	3	28	1	1	3	2.6087	1	5	2	0	74	1	1	2	1	0	1	3	100	18	15	2
514	2	20	4	26	2	3	3	2.6087	2	4	2	1	78	1	2	2	1	0	2	5	0	18	15	0
515	2	20	4	21	5	1	2	2.6087	6	3	2	1	72	1	2	2	1	0	1	3	10000	18	15	1
516	2	20	4	26	2	1	1	2.65217	6	4	1	0	69	1	1	2	1	1	1	4	5000	18	15	2
517	2	20	4	27	5	1	3	2.6087	2	3	2	1	60	1	2	2	1	0	2	3	20000	18	15	2
518	2	20	4	19	1	1	2	2.6087	0	4	2	1	77	1	1	2	3	0	1	4	1000	18	15	2
519	2	20	4	28	2	1	3	2.6087	6	4	2	0	67	1	3	2	3	0	1	2	600	18	15	2
521	2	20	5	26	1	1	2	2.65217	6	4	2	0	67	0	1	4	3	0	1	2	0	18	15	1
522	2	20	5	27	1	1	2	2.6087	2	4	2	1	70	1	2	4	3	0	1	3	40000	18	15	1
523	2	21	1	17	1	1	2	2.72727	1	3	2	1	63	0	1	2	2	0	0	3	550	18	13	1
524	2	21	1	22	3	0	3	2.77273	2	4	2	1	70	0	1	2	3	0	0	3	2000	17	11	4
525	2	21	1	25	3	0	3	2.72727	1	4	2	1	87	1	2	2	2	1	1	7	500	18	13	2
526	2	21	1	28	2	4	2	2.77273	0	4	2	1	60	1	2	2	1	0	3	5	80	18	15	0
527	2	21	1	18	5	2	2	2.72727	2	3	2	1	71	0	1	4	3	0	0	3	30000	15	5	5
529	2	21	2	16	1	2	2	2.68182	3	2	1	0	60	0	1	2	3	0	2	3	6000	18	11	3
530	2	21	2	24	1	1	2	2.77273	6	3	2	1	63	1	1	2	3	1	0	2	2000	18	4	1
531	2	21	2	24	1	4	4	2.77273	2	4	2	1	73	0	1	2	3	0	0	4	0	18	11	2
532	2	21	2	16	1	1	4	2.68182	2	3	2	1	72	0	1	2	2	0	1	5	10000	18	13	3
533	2	21	2	19	1	4	4	2.68182	1	2	2	1	70	1	1	2	2	0	0	3	750	18	15	2
534	2	21	2	23	0	0	1	2.77273	3	4	2	0	71	0	2	4	2	0	1	3	1500	18	9	2
535	2	21	3	14	1	1	3	2.77273	1	3	2	1	63	0	1	2	2	0	0	2	4000	18	13	5
536	2	21	3	11	1	0	2	2.68182	6	3	2	1	72	0	1	2	3	0	1	3	5000	11	7	4
537	2	21	3	14	5	1	4	2.77273	2	4	1	1	69	0	1	4	3	0	0	4	10000	15	6	3
538	2	21	3	22	1	4	4	2.68182	1	4	2	1	82	0	1	4	2	1	1	5	3000	18	11	2
540	2	21	3	23	1	1	4	2.72727	6	4	2	1	65	0	1	2	2	0	0	3	0	18	13	2
541	2	21	4	23	1	3	3	2.81818	0	4	1	1	65	1	1	2	1	0	2	3	7000	12	9	4
542	2	21	4	17	1	1	2	2.77273	6	3	2	1	60	1	2	2	2	0	0	3	700	18	15	1
543	2	21	4	21	1	1	2	2.68182	3	4	2	1	68	1	1	2	2	1	0	2	1000	18	15	1
544	2	21	4	22	1	0	4	2.68182	1	5	2	1	74	1	3	2	3	0	0	6	200	17	15	2
545	2	21	4	28	2	1	2	2.81818	2	4	2	1	73	1	1	4	2	0	1	4	4000	18	14	1
546	2	21	4	24	5	4	3	2.77273	6	4	2	1	71	1	1	2	2	0	1	2	4000	18	15	4
549	2	21	5	23	0	1	1	2.72727	3	4	2	1	88	1	1	4	3	1	0	7	100	18	13	0
550	2	22	1	22	1	1	4	2.6087	3	2	1	1	61	1	1	2	3	1	1	2	5000	14	8	2
551	2	22	1	22	2	1	3	2.6087	4	3	1	1	74	1	1	2	3	0	0	3	2000	18	11	3
552	2	22	1	14	1	0	1	2.65217	6	1	1	0	60	1	1	2	3	1	1	2	6500	18	15	2
553	2	22	1	21	0	0	3	2.69565	3	3	2	0	74	1	1	2	2	0	1	4	2000	18	13	1
554	2	22	1	28	3	2	3	2.73913	1	4	2	1	74	1	2	2	1	0	1	5	0	18	15	0
555	2	22	1	23	1	0	2	2.69565	3	4	2	1	75	1	1	4	2	0	0	3	0	18	15	0
556	2	22	2	16	1	4	3	2.65217	1	2	2	1	73	0	1	2	2	0	0	3	4000	18	12	4
557	2	22	2	29	1	4	4	2.65217	3	3	2	1	78	0	1	2	3	0	0	3	500	18	13	0
558	2	22	2	11	1	1	3	2.69565	6	3	1	0	76	0	1	2	3	0	0	2	2000	18	14	3
559	2	22	2	24	1	0	2	2.65217	1	3	1	1	69	0	1	2	1	0	0	2	3000	16	13	1
560	2	22	2	29	3	2	2	2.6087	6	4	2	1	75	1	1	4	3	0	0	3	3000	18	15	1
561	2	22	2	17	2	3	3	2.65217	3	3	2	1	73	0	1	4	2	0	0	2	3000	18	12	4
562	2	22	3	23	1	2	3	2.73913	0	4	2	1	66	1	1	2	2	0	1	2	50	18	15	1
563	2	22	3	29	1	4	4	2.6087	2	4	2	1	68	1	1	4	1	1	1	4	600	18	15	1
564	2	22	3	25	5	1	3	2.6087	6	4	2	1	65	0	1	4	2	0	1	2	200	18	15	1
565	2	22	3	17	0	0	1	2.65217	3	2	1	1	67	1	2	2	2	0	0	2	3500	18	9	4
566	2	22	3	18	1	4	4	2.69565	1	3	1	1	65	1	2	2	2	0	0	2	2000	18	13	1
567	2	22	3	30	2	0	2	2.69565	2	4	2	1	73	1	1	2	2	0	1	3	1200	18	15	1
568	2	22	4	13	1	0	2	2.65217	2	2	1	1	76	1	2	2	2	0	0	3	4000	15	9	3
569	2	22	4	13	1	0	2	2.73913	3	2	1	1	69	1	2	2	2	0	0	3	3000	16	9	2
570	2	22	4	24	5	2	2	2.69565	6	4	2	1	64	1	2	4	3	0	1	2	400	16	15	3
571	2	22	4	20	1	0	1	2.69565	2	2	1	1	60	1	2	2	2	0	1	2	5000	18	15	3
572	2	22	4	28	2	4	4	2.65217	0	4	2	1	87	0	1	4	3	1	0	6	500	18	13	0
573	2	22	4	26	1	0	3	2.65217	2	4	2	1	77	0	1	2	3	0	0	5	1200	18	15	1
578	2	23	1	26	1	4	1	2.5	0	4	2	1	63	0	1	4	3	0	1	2	30000	15	13	1
579	2	23	1	26	1	1	3	2.54546	4	3	2	1	67	1	3	2	1	0	1	3	0	18	15	0
580	2	23	1	23	1	1	3	2.5	1	3	2	1	71	1	1	2	1	0	1	3	0	18	15	0
581	2	23	1	29	2	1	3	2.54546	3	4	2	1	70	1	3	2	2	0	1	3	3000	18	15	1
582	2	23	1	23	2	2	2	2.63636	3	4	2	1	62	0	1	2	1	0	1	3	12000	18	15	1
583	2	23	2	12	2	1	0	2.45454	0	4	0	0	68	1	1	4	2	0	1	5	0	18	15	0
584	2	23	2	19	2	1	2	2.5	2	4	2	1	69	1	3	2	2	0	1	3	1000	18	15	2
586	2	23	2	26	4	3	3	2.5	2	4	2	1	77	0	1	2	1	0	1	4	0	18	15	1
587	2	23	2	29	2	2	3	2.54546	3	4	2	1	71	0	1	2	1	0	1	4	100	18	15	2
588	2	23	2	30	1	2	3	2.5	3	4	2	1	85	0	1	4	3	1	1	3	0	18	15	0
589	2	23	3	22	5	1	3	2.54546	3	4	2	1	62	1	2	2	1	0	1	2	100000	18	15	2
590	2	23	3	26	3	4	4	2.59091	1	3	2	1	68	0	1	2	3	0	0	2	0	18	15	3
591	2	23	3	26	1	1	1	2.54546	1	4	2	1	87	0	1	2	3	1	0	8	0	18	15	1
592	2	23	3	19	5	2	4	2.5	2	4	2	1	64	1	1	2	2	0	1	2	50	18	15	0
593	2	23	3	26	1	4	2	2.5	0	4	2	1	61	1	1	2	1	0	1	3	80	18	15	1
594	2	23	3	17	1	2	2	2.5	6	3	1	1	74	1	1	4	2	0	1	2	10	18	15	2
595	2	23	4	27	1	1	3	2.45454	3	4	2	0	62	1	2	2	1	0	2	4	100	18	15	0
596	2	23	4	29	5	1	3	2.5	0	5	2	1	74	1	1	2	2	0	1	4	80	18	15	0
597	2	23	4	19	5	1	2	2.59091	6	3	2	0	61	0	1	2	1	0	1	3	1100	18	15	1
599	2	23	4	22	1	1	3	2.54546	2	5	2	1	62	0	3	2	1	0	1	3	10	18	15	0
600	2	23	4	20	2	2	2	2.5	3	4	2	1	64	0	1	2	1	0	1	2	40000	18	15	1
601	2	23	5	25	1	2	3	2.5	3	4	2	0	92	0	1	4	3	0	1	5	0	18	13	1
603	2	23	5	27	1	2	3	2.5	2	4	2	1	70	0	1	2	3	0	1	2	3000	18	15	1
605	1	24	1	17	0	3	4	3.32727	2	4	2	1	74	1	1	2	1	0	4	2	2500	14	15	2
606	1	24	1	30	1	0	3	3.32727	1	4	2	1	68	1	3	2	1	0	4	2	500	16	15	1
607	1	24	1	30	1	0	1	3.36364	1	4	2	0	61	0	1	2	1	0	4	1	3000	16	15	0
608	1	24	1	28	0	1	4	3.32727	6	4	2	1	60	0	1	2	1	0	1	1	0	16	15	0
609	1	24	1	28	0	3	4	3.32727	4	4	2	1	60	0	2	2	1	0	2	1	0	16	15	1
610	1	24	1	28	0	0	3	3.32727	6	3	2	0	72	1	1	2	2	0	3	1	0	16	15	1
611	1	24	1	23	2	4	4	3.32727	1	3	2	1	64	1	3	2	2	0	3	1	20000	14	15	4
612	1	24	1	21	0	3	3	3.32727	2	4	2	1	73	1	1	2	1	0	4	1	250	16	15	0
613	1	24	1	21	0	3	3	3.32727	2	4	1	1	73	1	1	2	1	0	4	2	250	16	15	0
614	1	24	1	28	0	0	4	3.34545	3	3	2	0	74	1	1	2	2	0	3	2	0	16	15	0
616	1	24	1	28	4	3	3	3.32727	4	4	1	1	69	1	1	2	1	0	5	1	200	16	15	2
617	1	24	1	30	0	4	4	3.32727	1	4	2	1	60	0	1	2	2	0	2	1	0	16	15	0
619	1	24	1	30	5	2	4	3.34545	1	4	2	1	67	1	1	2	2	0	3	1	3000	16	15	1
620	1	24	1	30	5	3	3	3.32727	3	5	2	1	69	1	1	2	2	0	4	1	300	16	15	1
621	1	24	2	28	1	0	3	3.32727	2	4	2	1	77	0	1	4	3	0	2	3	400	16	15	2
622	1	24	2	21	0	2	3	3.34545	4	5	2	1	68	1	1	4	1	0	2	1	200	16	15	0
623	1	24	2	28	0	0	3	3.34545	2	3	1	1	75	1	1	2	3	0	2	3	0	16	15	2
624	1	24	2	28	0	0	4	3.34545	2	5	2	1	62	1	1	2	2	0	1	1	0	16	15	1
625	1	24	2	27	0	0	2	3.32727	3	4	2	1	73	1	1	2	3	0	3	1	0	16	15	3
626	1	24	2	30	0	0	4	3.38182	2	4	2	1	78	1	1	2	3	0	2	1	20000	16	15	4
628	1	24	2	22	5	3	4	3.34545	0	4	0	1	69	1	1	2	3	0	3	1	0	16	15	0
629	1	24	2	30	1	4	4	3.34545	1	4	2	1	84	1	1	2	3	0	1	4	0	16	15	1
630	1	24	2	28	2	3	3	3.32727	2	4	2	1	75	1	1	2	3	0	3	2	2000	16	15	2
631	1	24	2	28	0	0	4	3.32727	4	5	2	1	68	1	1	2	3	0	1	1	5000	16	15	1
632	1	24	2	26	0	4	4	3.32727	2	4	2	1	66	1	1	2	1	0	2	1	30000	16	15	2
633	1	24	2	24	1	0	3	3.32727	0	4	2	1	76	1	2	2	3	0	1	2	1500	16	15	1
634	1	24	2	25	0	1	1	3.34545	4	5	2	1	69	1	1	2	3	0	1	1	1500	16	15	3
635	1	24	2	17	0	3	0	3.32727	4	4	2	1	66	0	1	2	3	0	1	1	7500	16	15	3
636	1	24	3	29	0	0	4	3.34545	0	4	2	1	76	1	2	2	3	0	3	2	24000	16	15	1
637	1	24	3	30	2	0	4	3.34545	4	4	2	1	62	0	2	2	1	0	2	1	24000	16	15	3
638	1	24	3	22	5	2	4	3.34545	0	3	2	1	81	1	2	2	3	0	7	4	6000	16	15	5
639	1	24	3	21	2	2	3	3.32727	2	4	2	1	81	1	1	2	3	0	5	3	2000	16	15	2
640	1	24	3	21	0	3	3	3.34545	4	4	2	1	71	1	2	2	1	0	3	1	30000	16	15	1
641	1	24	3	24	0	0	4	3.32727	1	3	2	1	78	1	2	4	3	0	2	2	10000	16	15	1
642	1	24	3	30	0	0	4	3.32727	0	4	2	1	64	1	1	4	2	0	3	1	0	16	15	1
643	1	24	3	30	3	2	2	3.4	0	4	2	1	70	0	1	2	3	0	4	1	3000	16	15	0
644	1	24	3	30	0	3	3	3.34545	4	4	2	0	73	1	2	2	3	0	4	2	50000	16	15	0
645	1	24	3	26	3	2	4	3.36364	4	5	2	1	70	1	2	2	3	0	4	2	550	16	15	1
646	1	24	3	30	5	0	4	3.32727	1	4	1	1	72	1	1	2	3	0	1	1	0	16	15	0
647	1	24	3	22	0	2	3	3.38182	4	3	2	0	72	1	1	2	1	0	2	1	2000	16	15	1
648	1	24	3	15	0	0	4	3.32727	3	4	1	0	74	1	1	2	2	0	3	1	4800	15	13	1
649	1	24	4	27	0	3	3	3.34545	3	4	2	1	74	1	1	2	3	0	4	2	0	16	15	1
650	1	24	4	28	0	2	3	3.32727	2	4	1	1	75	1	1	2	3	0	3	3	0	16	15	2
651	1	24	4	24	0	4	4	3.34545	3	5	2	1	76	1	2	2	3	0	3	3	0	16	15	2
652	1	24	4	28	1	3	3	3.32727	1	4	1	1	61	1	2	2	1	0	2	1	0	16	15	1
653	1	24	4	29	0	0	4	3.34545	1	3	2	1	69	1	1	2	1	0	4	1	5000	16	15	2
654	1	24	4	30	0	0	4	3.32727	2	4	2	0	65	1	3	2	1	0	4	1	400	16	15	4
655	1	24	4	26	0	3	3	3.34545	2	4	2	1	68	1	1	2	1	0	2	1	1500	16	15	0
656	1	24	4	30	4	1	4	3.32727	4	5	2	1	64	1	3	2	1	0	4	3	3000	16	15	1
657	1	24	4	30	0	0	4	3.34545	2	5	2	1	62	1	3	2	2	0	3	2	1500	16	15	0
658	1	24	4	22	1	4	4	3.36364	4	3	2	1	62	1	2	2	3	0	1	1	25000	16	15	1
659	1	24	4	30	0	0	3	3.34545	1	4	2	1	78	1	2	2	2	0	3	3	2000	16	15	1
660	1	24	4	27	4	3	3	3.32727	1	5	2	1	60	1	2	2	2	0	4	1	300	16	15	0
661	1	24	4	29	0	0	4	3.32727	3	4	2	1	62	1	4	2	2	0	4	1	50000	16	15	1
662	1	24	4	26	0	1	2	3.34545	4	4	2	1	67	1	1	2	3	0	2	1	15000	15	13	1
663	1	25	1	29	0	4	4	3.34545	0	4	2	1	74	1	1	2	3	0	2	2	0	16	15	1
665	1	25	1	29	0	3	4	3.34426	4	3	2	1	70	1	1	2	1	0	7	1	200	16	15	2
666	1	25	1	24	1	3	3	3.34426	0	4	2	1	66	0	1	2	2	0	3	1	3000	16	15	2
667	1	25	1	26	0	2	3	3.34426	4	4	2	1	72	1	1	2	3	0	2	1	10000	16	15	3
668	1	25	1	28	2	2	3	3.34426	0	4	1	1	65	0	2	2	3	0	4	1	300	16	15	0
669	1	25	1	30	5	3	3	3.34426	0	5	2	1	71	1	1	2	3	0	2	2	1000	16	15	0
670	1	25	1	30	2	1	4	3.34426	0	4	1	1	61	0	4	2	3	0	4	1	500	16	15	0
671	1	25	1	28	4	2	4	3.37705	1	4	1	1	71	0	1	2	1	0	3	2	0	16	15	0
672	1	25	1	27	3	1	1	3.39344	3	4	2	1	64	1	1	2	3	0	5	2	0	16	15	1
673	1	25	1	17	5	3	4	3.34426	0	4	2	1	70	1	3	2	3	0	6	1	2000	15	15	1
675	1	25	1	23	2	1	2	3.36066	3	4	1	0	62	1	2	2	2	0	4	1	3000	16	15	2
676	1	25	1	26	2	2	3	3.36066	1	4	2	1	69	1	1	2	3	0	5	2	900	15	10	0
677	1	25	1	22	3	3	4	3.36066	1	4	2	1	70	1	2	2	3	0	5	1	8000	16	15	2
678	1	25	1	30	1	2	4	3.36066	0	4	2	1	62	1	2	2	2	0	3	1	0	16	15	0
679	1	25	1	20	1	2	2	3.36066	2	4	1	1	76	1	1	2	3	0	6	2	1600	16	12	1
680	1	25	2	24	5	3	3	3.36066	4	5	2	1	70	1	1	2	3	0	7	1	600	16	15	4
681	1	25	3	30	2	0	4	3.36066	1	4	2	1	62	0	3	2	3	0	1	1	0	16	15	0
682	1	25	2	28	5	4	4	3.36066	2	5	2	1	60	1	2	2	1	0	4	1	2000	16	15	1
683	1	25	2	30	5	2	2	3.34426	2	4	2	0	76	1	1	2	2	0	4	7	1500	16	15	1
684	1	25	2	29	0	0	4	3.34426	3	4	2	1	76	1	1	2	3	0	3	3	10000	16	15	1
685	1	25	2	30	0	0	2	3.34426	3	5	2	0	76	1	2	2	3	0	5	3	0	16	15	1
686	1	25	2	28	0	4	4	3.34426	1	4	2	1	76	1	1	2	3	0	4	3	35000	16	15	1
687	1	25	2	30	0	2	3	3.34426	2	4	2	1	73	1	2	2	2	0	3	2	30000	16	15	0
688	1	25	2	27	0	4	4	3.34426	2	4	2	0	75	0	1	2	1	0	3	3	500	15	15	1
689	1	25	2	30	0	4	4	3.34426	2	4	2	0	76	1	2	2	1	0	3	2	500	16	15	0
690	1	25	2	30	0	3	4	3.34426	1	5	2	1	70	1	1	2	1	0	3	2	20	16	15	0
691	1	25	2	28	1	0	4	3.36066	2	5	2	1	69	0	1	2	1	0	3	2	0	16	15	0
692	1	25	3	17	0	0	3	3.34426	2	3	1	1	61	0	4	2	1	0	4	1	5000	16	15	1
693	1	25	3	30	2	0	4	3.34426	1	4	2	0	62	0	2	2	3	0	2	1	0	16	15	0
694	1	25	3	30	1	0	4	3.37705	1	4	2	1	61	0	2	2	3	0	3	1	0	16	15	1
695	1	25	3	30	1	0	3	3.39344	3	4	2	0	63	1	3	2	3	0	3	1	0	16	15	1
696	1	25	3	30	1	0	3	3.34426	3	4	2	1	62	0	1	2	2	0	3	1	0	16	15	1
697	1	25	3	30	0	4	4	3.40984	2	4	1	0	65	0	2	2	3	1	3	1	0	16	15	1
698	1	25	3	24	1	1	3	3.36066	4	5	2	1	66	0	1	2	3	0	3	1	60000	16	15	3
699	1	25	3	25	0	4	4	3.34426	1	5	2	1	75	0	1	2	3	0	4	2	1000	17	13	1
701	1	25	3	30	2	0	4	3.36066	3	4	2	1	62	0	2	2	3	0	2	1	10000	16	15	3
702	1	25	3	27	0	4	4	3.36066	0	4	2	1	60	0	2	2	3	0	1	1	7000	16	15	1
703	1	25	3	28	0	0	4	3.34426	0	4	2	0	69	1	3	2	2	0	3	1	0	16	15	3
704	1	25	3	30	0	0	4	3.34426	1	5	2	1	62	1	2	2	1	0	3	1	2500	16	15	1
705	1	25	3	27	0	0	4	3.36066	1	5	2	1	66	1	2	2	3	0	6	1	2500	16	15	1
706	1	25	5	24	5	3	3	3.34426	2	4	2	1	85	0	3	2	3	0	3	4	0	16	11	2
707	1	25	5	26	1	0	4	3.36066	3	4	2	1	84	0	4	4	3	1	2	2	0	10	9	0
708	1	25	5	26	1	3	4	3.36066	3	4	2	0	83	0	3	4	3	1	3	2	0	9	6	2
709	1	25	5	27	4	3	3	3.34426	3	5	2	0	86	0	3	2	3	0	7	2	130000	10	6	2
711	1	26	1	30	2	3	3	3.36066	4	4	2	1	69	1	2	2	1	0	3	1	200	16	15	0
712	1	26	1	30	2	3	3	3.34426	4	3	2	1	69	1	2	2	3	0	7	1	2000	16	15	2
713	1	26	1	26	1	3	4	3.34426	3	4	2	0	74	1	1	2	2	0	2	1	500	17	15	2
714	1	26	1	30	2	3	4	3.34426	2	4	2	1	73	1	1	2	3	0	3	2	0	16	15	1
715	1	26	1	30	2	4	4	3.34426	0	4	2	1	76	1	1	2	3	0	3	2	2500	16	15	1
716	1	26	1	27	0	4	3	3.34426	2	3	2	0	75	1	2	2	3	0	2	1	550	16	13	2
717	1	26	1	23	0	2	3	3.34426	3	4	2	0	72	1	2	2	3	0	2	1	550	16	15	0
718	1	26	1	27	2	0	4	3.36066	0	4	1	0	76	1	2	2	3	0	2	2	1000	16	15	1
719	1	26	1	27	3	2	2	3.37705	4	5	2	1	72	1	1	2	3	0	3	2	2000	16	15	1
720	1	26	2	21	1	3	4	3.34426	3	4	2	1	71	1	2	2	3	0	4	2	1200	16	15	1
721	1	26	2	28	1	4	4	3.34426	0	5	2	1	77	1	1	2	3	0	3	2	0	16	15	1
722	1	26	2	29	1	0	3	3.34426	3	3	2	1	69	1	1	2	2	0	3	1	0	12	15	0
723	1	26	2	29	1	1	3	3.36066	3	5	2	1	83	1	2	2	3	0	2	2	0	16	15	1
725	1	26	2	22	0	4	4	3.34426	2	3	2	1	67	1	1	2	3	0	1	1	20000	13	10	1
726	1	26	2	20	0	4	4	3.37705	1	5	2	1	62	0	2	2	3	0	6	1	500	15	10	3
727	1	26	2	30	0	3	4	3.36066	3	5	2	1	63	1	2	2	1	0	3	1	0	16	15	1
728	1	26	2	30	2	1	2	3.36066	4	4	2	1	74	1	1	2	3	0	2	2	0	16	15	0
729	1	26	2	30	0	3	4	3.36066	3	5	2	1	69	1	2	2	1	0	3	1	0	16	15	1
730	1	26	2	29	1	4	1	3.36066	0	4	1	0	78	1	1	2	2	0	3	3	1000	16	15	2
731	1	26	2	27	2	0	4	3.21053	1	4	2	1	61	0	2	2	1	0	4	2	2000	16	15	1
732	1	26	2	29	0	3	3	3.21053	0	4	2	1	61	1	2	2	1	0	4	1	1000	16	15	1
733	1	26	2	21	3	4	4	3.22807	4	3	2	1	61	1	2	2	3	0	2	1	500	16	15	1
734	1	26	3	30	2	3	4	3.22807	4	4	2	1	68	1	2	2	2	0	5	1	1000	16	15	7
735	1	26	3	19	0	2	3	3.22807	2	4	2	0	76	0	1	2	3	0	4	2	550	16	15	3
737	1	26	3	20	2	3	4	3.21053	0	3	2	1	71	1	1	2	2	0	3	2	0	16	14	1
738	1	26	3	27	2	2	3	3.22807	2	4	2	1	68	1	1	2	3	0	6	1	5000	15	15	1
739	1	26	3	27	3	0	4	3.22807	3	4	2	1	68	0	1	2	1	0	3	1	3000	16	15	0
740	1	26	3	30	1	0	3	3.22807	3	4	2	1	65	1	1	2	1	0	3	1	0	16	15	1
741	1	26	3	30	1	0	2	3.22807	3	4	1	1	65	1	4	2	3	0	4	1	0	16	15	1
742	1	26	3	26	1	0	3	3.21053	1	3	2	1	62	1	2	2	2	0	1	1	20000	16	15	2
743	1	26	3	29	0	3	3	3.21053	4	5	2	1	74	1	1	2	3	0	6	2	7000	16	15	0
744	1	26	3	30	0	3	3	3.24561	4	5	2	1	74	1	1	2	3	0	2	2	3000	16	15	1
745	1	26	3	27	1	4	4	3.21053	0	4	2	1	71	0	1	4	3	0	2	2	0	16	12	1
747	1	26	3	11	0	2	4	3.22807	4	3	2	1	71	0	1	4	3	0	1	1	8000	16	15	4
748	1	26	3	10	0	4	3	3.21053	1	2	2	1	77	0	1	2	3	0	3	2	20000	16	15	3
749	1	26	4	30	0	0	4	3.24561	3	5	2	1	62	1	3	2	3	0	6	1	6500	16	15	0
750	1	26	4	29	1	4	3	3.24561	0	5	2	1	61	0	3	2	1	0	4	1	800	16	15	1
751	1	26	4	30	0	2	3	3.21053	0	5	2	0	68	1	2	2	3	0	7	1	100	16	15	0
752	1	26	4	27	1	3	3	3.22807	1	4	2	1	63	1	2	2	1	0	7	1	2000	16	15	2
753	1	26	4	30	1	3	4	3.21053	1	5	2	0	62	1	2	2	1	0	4	1	2000	16	15	0
754	1	26	4	30	0	0	4	3.22807	2	4	2	0	63	1	3	2	1	0	4	1	0	16	15	0
755	1	26	4	30	0	4	3	3.21053	1	5	2	1	67	1	3	2	1	0	4	1	500	16	15	0
756	1	26	4	25	0	4	0	3.22807	0	5	2	1	72	1	1	2	1	0	1	2	0	16	15	0
757	1	26	4	29	0	4	4	3.21053	2	4	2	1	68	1	1	2	1	0	6	1	0	16	15	0
758	1	26	4	30	0	4	4	3.2807	0	4	2	1	72	1	1	2	3	0	3	1	160000	16	13	0
759	1	26	4	30	0	4	4	3.21053	0	4	2	0	61	1	3	2	1	0	3	1	500	16	15	0
760	1	26	4	26	0	1	2	3.22807	3	4	2	1	71	1	1	2	2	0	3	2	1000	16	15	1
761	1	26	4	28	0	4	0	3.21053	2	5	2	1	63	0	1	2	1	0	1	1	0	16	15	1
762	1	26	4	29	0	0	4	3.21053	0	4	2	1	63	1	2	2	1	0	3	1	1000	16	15	0
763	1	26	4	18	2	1	4	3.21053	0	5	2	0	63	1	2	2	1	0	4	1	20000	16	15	1
764	1	26	5	23	5	0	4	3.22807	4	5	2	1	83	0	2	2	3	0	7	1	8500	16	12	4
765	1	26	5	29	5	3	3	3.24561	4	4	2	1	87	1	3	2	3	1	7	1	0	16	15	0
766	1	26	5	25	0	3	3	3.21053	3	4	2	0	80	1	1	4	3	0	2	2	0	15	11	1
767	1	26	5	25	5	3	0	3.22807	2	5	2	1	81	0	1	4	3	1	1	2	0	16	15	3
768	1	26	5	24	0	4	3	3.21053	2	5	2	0	82	1	1	3	3	1	1	2	0	16	15	0
769	1	27	1	30	0	0	4	3.22807	1	4	2	0	67	1	1	4	1	0	4	2	3300	16	15	2
770	1	27	1	30	0	4	4	3.21053	5	5	2	1	61	0	1	2	1	0	2	1	0	16	15	0
771	1	27	1	29	3	0	4	3.22807	4	4	2	1	70	1	2	2	3	0	4	1	5100	16	15	1
773	1	27	1	26	1	2	2	3.21053	0	4	1	0	62	1	2	2	1	0	4	1	0	16	15	1
774	1	27	1	30	1	2	3	3.21053	2	5	1	1	61	1	1	2	1	0	4	1	0	16	15	1
775	1	27	1	30	2	0	3	3.21053	3	4	2	1	61	0	2	2	1	0	4	1	0	16	15	1
776	1	27	1	29	0	3	3	3.22807	4	4	2	1	80	1	2	2	1	1	4	2	15000	16	15	0
777	1	27	1	30	0	0	3	3.21053	1	4	1	1	61	0	2	2	1	0	2	1	50000	16	15	0
778	1	27	1	28	0	3	3	3.26316	4	4	2	1	73	1	1	4	2	0	2	2	200	16	15	1
779	1	27	1	24	1	3	4	3.22807	0	3	2	1	63	0	3	4	1	0	2	2	0	16	15	1
780	1	27	1	27	5	3	3	3.22807	3	4	2	0	61	0	4	2	1	0	4	1	1000	16	15	0
781	1	27	1	30	1	2	3	3.22807	3	4	2	0	76	1	3	2	3	0	1	2	0	16	15	4
782	1	27	1	30	3	0	4	3.21053	0	5	2	1	63	0	3	2	2	0	4	1	300	16	15	0
783	1	27	1	30	2	0	3	3.2807	2	5	2	1	71	0	1	2	2	0	3	1	3000	16	15	1
784	1	27	2	30	0	2	3	3.21053	1	4	2	1	68	1	3	2	3	0	3	1	2000	16	15	1
785	1	27	2	21	0	4	3	3.22807	0	3	1	1	76	1	1	2	1	0	4	2	0	14	12	2
786	1	27	2	28	4	2	3	3.22807	3	5	2	1	74	1	2	4	3	0	4	1	1500	16	15	2
787	1	27	2	22	0	0	3	3.21053	3	3	1	1	76	0	2	4	3	0	2	2	0	12	10	1
788	1	27	2	29	1	4	4	3.21053	4	4	2	1	63	1	2	2	1	0	3	2	0	16	15	0
789	1	27	2	30	3	0	3	3.21053	3	4	2	1	72	1	2	2	1	0	3	1	0	16	15	0
790	1	27	2	30	1	4	4	3.21053	3	4	2	1	72	1	2	2	1	0	7	1	4000	16	15	1
791	1	27	2	30	0	3	3	3.2807	2	5	2	1	69	0	1	2	1	0	3	2	2000	16	15	1
792	1	27	2	30	0	4	4	3.38462	2	5	2	0	68	0	1	2	3	0	2	1	2000	16	15	1
793	1	27	2	30	1	4	3	3.38462	0	3	2	0	74	1	1	2	1	0	2	2	0	16	15	0
794	1	27	2	26	1	2	3	3.38462	4	3	2	0	70	1	1	2	1	0	3	1	12000	16	15	3
795	1	27	2	30	0	0	3	3.4	4	4	2	1	66	1	2	2	2	0	4	1	12000	16	15	2
796	1	27	2	30	2	2	3	3.4	3	5	2	1	80	1	1	2	3	0	3	2	0	16	15	3
798	1	27	2	22	2	0	4	3.38462	2	4	2	1	65	0	1	2	2	0	2	2	2000	16	15	0
799	1	27	2	25	5	4	4	3.4	1	4	2	1	75	0	1	2	3	0	2	3	6000	16	15	5
800	1	27	3	23	1	2	4	3.38462	0	4	1	1	62	0	2	3	3	0	2	2	30000	16	15	4
801	1	27	3	30	1	0	4	3.4	1	5	2	1	79	1	1	2	3	0	2	2	0	16	15	1
802	1	27	3	28	0	0	4	3.4	2	5	2	1	75	0	1	4	3	0	2	2	0	16	15	4
803	1	27	3	27	0	0	4	3.4	2	5	2	1	72	0	1	4	2	0	3	2	0	16	15	3
804	1	27	3	18	1	4	4	3.4	0	5	2	1	75	0	1	4	1	0	2	2	0	16	15	1
805	1	27	3	21	1	4	4	3.4	0	5	2	1	74	0	1	4	3	0	2	2	0	16	15	1
806	1	27	3	28	1	0	4	3.4	1	5	2	1	72	0	1	2	2	0	2	2	0	16	15	2
807	1	27	3	29	0	0	4	3.4	1	5	2	1	76	1	2	2	3	0	4	2	1000	16	15	0
808	1	27	3	24	1	4	4	3.4	0	4	2	0	72	0	1	2	1	0	3	1	4000	16	15	2
809	1	27	3	29	0	4	4	3.4	2	5	2	1	74	0	1	2	3	0	1	1	40000	16	15	2
810	1	27	3	26	5	4	4	3.38462	2	5	2	1	68	0	1	2	3	0	4	1	600	16	15	2
811	1	27	3	18	1	0	4	3.38462	0	4	2	1	63	0	1	4	2	0	2	1	1000	16	15	2
812	1	27	3	29	0	0	4	3.38462	1	5	2	1	66	0	1	2	3	0	4	1	10000	16	15	1
813	1	27	3	27	1	3	3	3.38462	1	4	2	1	75	0	2	2	2	0	2	2	0	16	15	0
814	1	27	3	28	0	4	4	3.4	2	4	2	1	61	0	2	2	1	0	5	1	1000	16	15	1
815	1	27	4	30	1	0	3	3.4	1	5	2	1	67	1	2	2	3	0	7	3	2000	16	15	1
816	1	27	4	27	0	0	3	3.38462	1	3	2	1	68	1	2	2	1	0	2	1	600	16	15	1
817	1	27	4	30	0	2	3	3.38462	6	5	2	1	70	1	1	2	1	0	2	1	4000	16	15	1
818	1	27	4	30	1	0	3	3.38462	2	5	2	1	69	0	1	2	3	0	4	1	2000	16	15	1
819	1	27	4	30	1	0	3	3.38462	0	4	2	0	62	1	2	2	1	0	7	1	5000	16	15	1
820	1	27	4	25	2	4	4	3.38462	0	5	2	1	71	0	1	4	1	0	4	1	2000	16	15	1
821	1	27	4	28	2	0	2	3.38462	0	4	2	1	76	0	1	2	3	0	3	2	0	16	15	0
822	1	27	4	24	5	3	3	3.4	2	5	2	0	76	0	1	2	3	0	4	3	0	16	10	4
823	1	27	4	29	4	3	3	3.38462	2	4	2	1	76	0	1	2	1	0	3	2	1800	16	15	1
824	1	27	4	27	4	0	3	3.4	3	5	2	1	73	0	1	4	1	0	2	1	20000	16	15	2
825	1	27	4	30	2	2	3	3.38462	2	5	2	0	78	0	1	2	3	0	3	3	0	16	15	0
826	1	27	4	30	2	0	3	3.41539	2	4	2	0	71	0	1	2	3	0	3	1	0	16	15	1
827	1	27	4	30	2	0	3	3.4	3	5	2	0	70	0	1	2	1	0	3	2	0	16	15	1
828	1	27	4	30	3	1	3	3.4	5	4	2	1	66	1	2	2	1	0	3	1	1000	16	15	1
829	1	27	4	23	0	3	4	3.4	2	4	2	1	76	0	1	4	3	0	4	2	0	16	15	4
830	1	28	1	30	0	0	4	3.4	0	4	2	0	71	1	1	2	1	0	3	1	2000	16	15	1
831	1	28	1	26	2	0	2	3.4	3	4	2	1	76	1	4	2	2	0	7	2	10000	16	15	5
832	1	28	1	13	0	0	4	3.38462	0	3	2	1	60	1	3	2	2	0	7	1	30000	16	15	2
833	1	28	1	30	1	4	3	3.4	0	4	2	1	79	1	2	2	3	0	3	2	0	16	15	2
834	1	28	1	27	1	1	3	3.4	4	5	2	1	60	0	2	2	3	1	4	1	500	16	15	1
835	1	28	1	30	0	0	3	3.4	3	5	2	1	61	1	3	2	2	0	4	1	28900	16	15	2
836	1	28	1	27	0	0	4	3.38462	0	5	1	1	71	0	1	2	3	0	3	1	0	16	15	0
837	1	28	1	24	1	0	3	3.4	2	4	2	0	74	1	1	2	3	0	3	1	0	16	15	4
838	1	28	1	30	1	3	3	3.38462	2	4	2	0	82	1	2	2	3	0	4	2	1000	16	15	1
839	1	28	1	18	1	1	4	3.38462	2	4	2	1	82	0	1	2	3	0	4	2	1000	16	15	0
840	1	28	1	19	1	1	4	3.4	2	4	2	1	84	0	1	2	2	0	4	3	3000	16	15	2
841	1	28	1	23	3	4	3	3.4	0	4	2	0	82	1	2	2	3	0	3	3	0	16	15	4
843	1	28	1	30	0	0	4	3.4	2	4	2	0	62	0	2	2	2	0	4	1	300	16	15	0
844	1	28	1	30	0	0	4	3.4	2	5	2	1	76	0	1	4	3	0	4	1	8000	16	15	1
845	1	28	2	30	2	1	3	3.38462	3	5	2	1	61	0	2	2	1	0	4	2	0	16	15	0
846	1	28	2	30	2	1	4	3.38462	1	5	2	1	67	1	1	2	1	0	4	1	0	16	15	0
847	1	28	2	28	0	1	3	3.4	0	4	2	1	74	1	2	4	3	0	4	2	10000	16	15	1
848	1	28	2	30	0	0	4	3.4	0	5	2	1	65	1	2	2	1	0	4	1	1200	16	15	0
849	1	28	2	30	1	2	4	3.38462	1	5	2	1	75	1	1	2	3	0	3	2	3000	16	15	1
850	1	28	2	28	1	3	2	3.4	2	5	2	1	74	1	1	2	2	0	4	2	2000	16	15	1
851	1	28	2	26	4	0	4	3.38462	0	4	2	1	61	1	2	2	1	1	4	1	5000	16	15	5
852	1	28	2	27	2	4	4	3.41539	0	4	2	1	84	1	1	2	3	0	3	3	0	16	15	0
853	1	28	2	26	2	3	2	3.38462	0	4	2	1	80	1	1	2	3	0	3	3	0	16	15	1
854	1	28	2	30	0	3	3	3.4	0	4	2	1	70	1	2	2	3	0	1	4	0	16	15	4
856	1	28	2	19	0	1	3	3.38462	2	2	2	1	70	1	1	2	3	0	1	1	0	16	15	1
857	1	28	2	30	1	3	3	3.38462	3	4	2	1	71	0	1	4	2	0	3	1	200	16	15	1
858	1	28	2	25	1	1	3	3.4	2	4	2	1	83	1	1	2	3	0	4	3	5000	16	15	1
859	1	28	2	21	1	1	3	3.4	2	4	2	1	81	1	1	2	3	0	4	3	2000	16	14	1
861	1	28	3	28	1	1	4	3.4	2	4	2	1	67	1	1	4	2	0	3	1	800	16	15	1
862	1	28	3	30	1	3	4	3.39344	2	4	2	1	70	0	1	2	3	0	3	1	2000	16	15	2
863	1	28	3	24	5	4	3	3.40984	3	4	2	0	69	1	3	2	3	0	3	1	16000	16	15	2
864	1	28	3	30	1	1	4	3.40984	2	5	2	0	61	1	3	2	2	0	4	1	1000	16	15	0
865	1	28	3	30	1	3	4	3.40984	2	4	2	1	70	1	1	2	3	0	3	1	100000	16	15	3
866	1	28	3	28	2	0	3	3.39344	3	5	2	1	68	1	3	2	1	0	2	1	0	16	15	0
867	1	28	3	15	0	4	4	3.40984	0	2	1	1	70	0	1	2	3	0	3	2	0	16	15	5
868	1	28	3	14	0	1	4	3.39344	0	2	2	1	72	1	1	4	3	0	2	1	0	16	15	1
869	1	28	3	25	2	0	3	3.40984	2	5	2	1	77	1	3	2	3	0	3	2	0	16	15	1
870	1	28	3	22	1	1	3	3.39344	4	4	2	1	72	1	1	2	3	1	4	1	2000	16	15	1
871	1	28	3	24	2	0	4	3.39344	0	4	2	1	73	1	1	2	3	0	3	2	100	16	15	1
872	1	28	3	30	5	3	3	3.40984	2	4	2	1	80	1	1	2	3	0	4	3	2000	16	15	1
873	1	28	3	29	0	1	4	3.39344	1	4	2	1	60	0	2	2	2	0	4	1	10000	16	15	1
874	1	28	3	28	1	1	3	3.39344	2	4	2	1	61	1	2	2	2	1	4	1	1000	16	15	1
875	1	28	3	26	0	0	4	3.40984	0	4	2	1	70	1	1	2	3	0	3	2	23000	16	15	1
876	1	28	4	30	0	0	3	3.39344	3	4	2	1	66	1	4	2	2	0	3	1	2000	16	15	0
877	1	28	4	12	5	2	4	3.39344	3	2	2	1	78	0	2	4	3	0	2	1	20000	14	9	1
878	1	28	4	30	0	2	4	3.40984	1	4	2	1	67	1	3	2	3	1	4	1	8000	16	15	0
879	1	28	4	30	0	1	3	3.39344	1	4	2	1	69	1	2	2	3	0	4	1	2200	16	15	1
880	1	28	4	29	2	4	4	3.39344	0	4	2	0	69	1	2	2	3	0	2	1	0	16	15	0
881	1	28	4	30	2	2	4	3.39344	3	4	2	1	68	1	1	2	1	0	4	1	2000	16	15	1
882	1	28	4	19	1	1	3	3.40984	2	5	2	1	80	1	2	2	3	0	4	2	2500	16	15	2
883	1	28	4	28	1	1	3	3.39344	2	4	2	1	80	1	2	2	3	0	4	2	2000	16	15	1
884	1	28	4	30	1	0	3	3.39344	2	3	2	1	71	1	2	2	3	0	4	1	2000	16	15	2
885	1	28	4	30	2	0	3	3.42623	2	3	2	0	69	1	1	2	3	0	4	2	2500	16	15	1
886	1	28	4	30	2	3	4	3.40984	1	4	2	1	74	1	1	2	3	0	2	2	6000	16	15	1
887	1	28	4	24	4	2	3	3.40984	2	3	1	1	72	1	2	4	3	0	4	1	900	16	15	0
888	1	28	4	17	2	3	4	3.40984	2	4	2	1	62	0	1	2	1	0	4	1	3000	16	15	3
889	1	28	4	29	5	3	4	3.45902	0	4	2	1	67	0	1	2	2	0	3	1	3000	16	15	1
890	1	28	5	27	5	2	4	3.40984	3	4	2	1	77	0	2	4	3	0	0	2	0	16	12	2
891	1	28	5	16	2	3	3	3.39344	2	4	2	1	86	0	1	2	3	0	2	2	0	16	11	0
892	1	28	5	29	2	4	0	3.40984	2	4	2	1	84	0	1	2	3	0	1	3	0	4	0	1
893	1	28	5	18	3	1	4	3.40984	2	3	2	1	78	0	1	4	3	0	3	1	60000	15	6	4
894	1	28	5	29	1	0	4	3.39344	2	5	2	1	90	0	1	4	3	1	1	3	0	16	12	1
895	1	29	1	30	2	0	2	3.40984	3	4	2	1	73	1	1	2	3	0	3	1	500	16	15	0
896	1	29	1	23	0	4	4	3.39344	2	4	2	1	68	1	1	2	3	0	4	1	1500	16	15	1
897	1	29	1	30	0	0	4	3.40984	0	4	2	1	72	1	1	2	1	0	4	1	300000	16	15	0
898	1	29	1	23	1	2	3	3.39344	3	4	2	1	68	1	1	2	2	0	5	1	0	16	15	0
900	1	29	1	22	2	3	2	3.42623	3	4	2	1	77	1	1	2	3	0	3	2	0	16	15	1
901	1	29	1	30	2	0	3	3.39344	3	3	2	1	67	1	2	2	1	0	4	1	2000	16	15	1
902	1	29	1	22	0	2	2	3.42623	3	4	2	1	70	1	2	2	2	0	4	1	2000	16	15	1
903	1	29	1	29	2	0	4	3.40984	3	4	2	1	74	1	1	2	3	0	3	1	0	16	15	1
904	1	29	1	29	1	4	3	3.40984	3	3	2	1	67	1	2	2	1	0	3	1	1000	16	15	2
905	1	29	1	29	2	2	3	3.39344	2	5	2	1	72	1	1	2	1	0	4	1	0	16	15	0
906	1	29	1	29	2	0	3	3.40984	5	4	2	1	62	1	2	2	1	0	4	1	0	16	15	0
907	1	29	1	30	1	3	3	3.40984	4	4	2	1	62	1	2	2	1	0	7	1	1000	16	15	1
908	1	29	1	28	1	3	3	3.40984	2	4	2	1	70	1	1	2	2	0	7	1	130000	16	15	1
909	1	29	1	26	2	0	4	3.39344	2	3	2	0	67	1	3	2	3	0	2	1	1500	16	13	0
910	1	29	2	30	2	2	4	3.39344	0	4	2	1	68	1	3	2	2	0	4	1	7000	16	15	1
911	1	29	2	19	2	1	3	3.40984	1	3	2	1	77	1	1	1	2	0	2	3	5000	15	14	1
912	1	29	2	30	1	3	4	3.40984	0	4	2	1	77	1	2	2	2	0	4	3	3500	16	15	1
913	1	29	2	30	0	3	4	3.39344	3	4	2	1	68	1	2	2	2	0	3	1	4500	15	15	1
914	1	29	2	26	1	3	3	3.39344	0	3	2	1	69	1	2	2	2	0	4	1	3000	16	15	4
915	1	29	2	24	1	3	3	3.39344	4	4	2	1	68	1	2	2	1	0	2	1	300	16	15	1
916	1	29	2	26	1	4	2	3.39344	0	4	2	1	76	0	1	2	1	0	2	2	0	16	15	0
917	1	29	2	26	1	4	2	3.40984	0	4	2	1	74	1	1	2	3	0	3	2	0	16	15	1
918	1	29	2	28	2	4	2	3.39344	0	4	2	1	76	1	1	2	1	0	4	2	0	16	15	1
919	1	29	2	16	5	1	3	3.39344	3	3	2	1	67	1	1	2	2	0	2	1	5000	16	15	1
920	1	29	2	28	2	3	4	3.39344	0	4	2	0	61	1	2	2	1	0	4	1	50000	16	15	1
921	1	29	2	28	0	0	2	3.40984	3	4	2	1	76	1	2	2	3	0	2	4	4000	16	15	0
922	1	29	2	26	2	3	4	3.40984	0	4	2	1	73	1	2	2	1	0	4	2	3000	16	15	0
923	1	29	2	26	2	2	3	3.39344	4	4	2	1	73	1	1	2	3	0	3	2	5000	16	15	2
924	1	29	3	30	5	4	4	3.39344	2	4	2	1	60	0	2	4	1	0	2	1	2000	16	15	0
925	1	29	3	25	5	0	4	3.22414	3	3	2	1	70	1	1	2	3	0	1	1	10000	16	15	2
926	1	29	3	27	1	0	2	3.22414	3	4	2	1	74	1	2	2	1	0	4	2	2500	15	15	2
927	1	29	3	17	0	3	3	3.24138	4	3	2	1	68	1	2	2	2	0	2	1	30000	16	15	1
928	1	29	3	25	1	0	3	3.22414	2	4	2	0	69	1	2	2	1	0	3	1	0	16	15	2
929	1	29	3	18	1	1	2	3.24138	6	2	2	1	60	0	1	2	1	0	3	1	40000	16	15	2
930	1	29	3	30	1	2	4	3.22414	0	4	2	1	64	1	2	2	1	0	3	1	3500	16	15	2
931	1	29	3	30	1	4	4	3.24138	2	4	2	1	60	0	4	2	1	0	4	1	0	16	15	0
932	1	29	3	27	1	2	4	3.22414	2	4	1	1	72	1	2	4	3	0	3	1	3000	16	15	1
933	1	29	3	24	5	4	4	3.22414	3	3	2	0	60	1	2	2	1	0	1	1	0	16	15	0
934	1	29	3	24	1	2	4	3.24138	1	2	2	1	62	0	2	2	1	0	4	1	10000	16	15	1
935	1	29	3	25	5	1	3	3.22414	3	5	2	1	68	1	1	2	1	0	3	1	0	16	15	1
936	1	29	3	30	5	0	3	3.25862	3	5	2	1	67	0	3	2	3	0	4	1	0	16	15	0
937	1	29	3	12	2	0	4	3.24138	3	3	2	0	61	0	2	2	3	0	3	1	80000	16	15	1
938	1	29	3	29	2	3	3	3.24138	0	4	1	0	60	1	2	2	2	0	2	1	50000	16	15	1
939	1	29	4	30	5	3	4	3.25862	3	4	2	1	78	1	3	2	3	0	4	2	0	16	15	1
940	1	29	4	30	5	0	3	3.25862	4	3	2	1	75	1	1	2	3	0	2	2	1000	16	15	1
941	1	29	4	28	5	3	3	3.25862	4	4	2	1	69	0	1	2	2	0	4	1	1000	16	15	1
942	1	29	4	26	5	2	3	3.25862	4	4	2	1	67	1	3	2	3	0	4	1	1500	16	15	3
943	1	29	4	24	0	4	4	3.22414	0	4	1	1	74	0	1	2	2	0	4	1	2500	16	15	1
944	1	29	4	29	1	3	2	3.24138	3	4	2	1	78	0	1	2	3	0	2	2	500	16	15	1
945	1	29	4	29	1	3	3	3.22414	2	4	2	1	77	1	1	2	3	0	3	2	300	17	15	2
946	1	29	4	21	5	0	4	3.25862	3	5	2	1	71	1	1	4	3	0	1	1	40000	16	15	0
947	1	29	4	30	2	0	3	3.24138	4	4	1	1	66	0	1	2	1	0	6	1	0	16	15	1
948	1	29	4	30	2	2	4	3.24138	2	5	2	0	80	1	1	2	3	0	3	3	2000	16	15	1
949	1	29	4	30	2	3	3	3.24138	0	4	2	0	75	1	1	2	3	0	3	2	500	16	15	0
950	1	29	4	29	0	0	3	3.25862	4	4	2	1	78	1	2	2	2	0	4	2	1200	16	15	0
951	1	29	4	30	5	2	3	3.24138	4	4	2	1	66	1	2	2	1	0	1	1	200	16	15	1
952	1	29	4	12	0	4	4	3.24138	0	2	1	1	72	1	1	2	3	0	4	1	2000	12	4	4
953	1	29	4	30	0	4	4	3.24138	0	2	1	1	72	1	1	2	3	0	1	1	15000	16	15	1
954	1	29	4	30	5	3	4	3.24138	3	4	2	1	77	0	1	2	3	0	4	2	1000	16	15	0
955	1	30	1	30	1	0	4	3.24138	0	5	2	1	68	1	2	2	1	0	7	1	600	16	15	1
956	1	30	1	25	3	0	4	3.24138	5	4	2	1	70	1	2	2	1	0	3	1	2000	16	15	1
957	1	30	1	22	0	4	4	3.22414	1	4	2	0	78	1	2	2	3	0	3	2	10000	16	13	5
958	1	30	1	16	2	1	3	3.24138	3	3	2	1	63	0	1	2	1	0	3	1	5000	16	15	1
959	1	30	1	18	1	4	4	3.22414	0	4	2	0	83	0	1	2	3	1	3	2	3000	16	9	3
960	1	30	1	28	1	3	4	3.22414	0	3	2	1	66	0	1	2	1	0	3	1	500	16	15	0
961	1	30	1	25	0	4	4	3.22414	0	4	2	0	70	0	1	2	3	0	4	1	0	12	12	1
962	1	30	1	26	1	4	4	3.24138	0	4	2	1	70	0	1	2	3	0	4	3	0	15	10	2
963	1	30	1	29	5	0	3	3.22414	6	3	2	1	60	0	2	2	2	0	3	1	1000	16	15	0
964	1	30	1	21	0	0	4	3.24138	0	4	2	1	60	0	1	4	1	0	2	1	0	16	15	1
965	1	30	1	14	0	0	4	3.22414	2	4	2	1	61	0	1	2	1	0	3	1	1000	16	15	0
966	1	30	1	29	1	2	3	3.22414	1	4	2	1	61	1	2	2	3	0	3	1	1000	16	15	0
967	1	30	1	28	2	4	3	3.24138	6	4	2	0	61	1	2	2	1	0	4	1	2000	16	15	1
968	1	30	1	27	0	4	4	3.24138	1	4	2	0	72	1	3	2	2	0	2	2	0	16	15	0
969	1	30	1	28	2	0	4	3.25862	1	5	2	1	62	1	3	2	2	0	4	1	1000	16	15	1
970	1	30	1	29	0	0	3	3.22414	2	4	2	1	71	0	1	2	1	0	4	1	5000	16	15	4
971	1	30	2	23	5	0	3	3.25862	2	4	2	0	69	0	1	2	3	0	3	1	12000	16	15	1
972	1	30	2	24	1	4	4	3.22414	0	4	2	0	76	1	1	2	3	0	7	2	2000	16	15	4
973	1	30	2	19	0	4	4	3.25862	0	4	1	0	73	1	1	2	3	0	3	1	8000	16	15	3
974	1	30	2	18	2	3	3	3.22414	2	4	2	0	78	0	1	2	3	0	2	2	30000	16	13	2
975	1	30	2	18	0	1	4	3.22414	1	4	2	1	62	1	2	2	1	1	4	1	0	16	15	0
976	1	30	2	19	5	0	3	3.24138	2	4	2	0	75	0	1	4	3	0	1	3	0	15	15	3
977	1	30	2	28	0	0	4	3.22414	2	4	2	1	86	1	1	2	3	0	7	1	500	16	15	2
978	1	30	2	18	0	3	3	3.22414	0	3	1	0	78	1	1	2	2	1	3	3	20000	16	15	1
979	1	30	2	19	0	0	4	3.24138	2	4	2	0	81	0	1	4	3	0	2	2	0	15	15	0
980	1	30	2	30	2	2	2	3.22414	4	3	2	1	77	1	1	2	3	0	4	2	5000	16	15	1
981	1	30	2	30	2	2	2	3.24138	4	3	1	1	75	1	2	2	3	0	4	2	15000	16	15	1
982	1	30	2	30	3	2	3	3.22414	3	3	2	1	64	1	4	2	2	0	3	1	1000	16	15	0
983	1	30	2	19	0	0	4	3.24138	2	2	2	0	63	1	3	2	3	0	2	1	21000	16	15	3
984	1	30	2	30	0	0	4	3.44776	1	4	2	1	62	1	3	2	1	0	1	1	12000	16	15	2
985	1	30	2	15	3	0	4	3.47761	3	3	2	1	75	0	1	4	3	0	2	2	6000	16	15	0
986	1	30	2	12	1	0	4	3.46269	0	3	2	1	78	0	1	4	3	0	1	3	1200	16	15	3
987	1	30	3	27	1	4	3	3.47761	0	4	2	1	77	1	1	2	3	0	2	2	2000	16	15	1
988	1	30	3	29	5	3	4	3.44776	4	4	2	1	71	1	2	2	3	0	3	1	0	16	15	1
989	1	30	3	28	1	4	4	3.44776	1	3	1	1	83	1	1	4	3	1	1	3	200	16	15	2
990	1	30	3	29	1	4	4	3.46269	1	4	2	0	76	1	1	2	3	0	3	2	20000	16	15	2
991	1	30	3	29	1	2	3	3.46269	4	4	2	1	70	1	1	2	1	0	5	1	25000	16	15	4
992	1	30	3	28	4	3	3	3.46269	3	4	2	1	69	0	1	2	2	0	4	1	2000	16	15	1
993	1	30	3	28	0	4	4	3.47761	0	4	2	1	62	0	1	2	2	0	4	1	30000	16	15	1
994	1	30	3	28	0	3	3	3.44776	2	4	2	0	67	1	1	2	2	0	4	1	0	16	15	1
995	1	30	3	30	0	4	4	3.46269	0	4	2	1	71	0	1	2	2	0	4	2	200	16	15	2
996	1	30	3	8	1	4	4	3.44776	0	2	2	1	73	0	1	2	3	0	3	1	155000	16	4	2
997	1	30	3	23	2	0	3	3.44776	3	4	2	1	71	0	1	2	3	0	3	2	5000	16	14	2
998	1	30	3	27	2	4	4	3.47761	0	5	2	1	69	0	1	2	2	0	3	1	0	16	15	1
999	1	30	3	21	1	2	4	3.44776	0	5	2	1	81	0	1	2	2	1	3	3	10000	16	11	3
1000	1	30	3	16	3	3	2	3.44776	0	5	2	0	93	1	1	4	3	1	1	4	0	9	3	2
1001	1	30	3	28	0	4	4	3.46269	0	5	1	1	73	1	1	2	2	0	3	2	10000	16	15	3
1002	1	30	4	17	5	2	4	3.44776	1	4	2	1	78	1	1	2	1	0	2	2	10000	15	15	1
1003	1	30	4	30	2	3	3	3.44776	4	5	2	1	83	1	3	2	2	1	2	3	200	16	15	0
1004	1	30	4	30	2	4	4	3.46269	1	5	1	1	75	1	1	2	2	0	4	2	1300	16	15	3
1005	1	30	4	29	0	4	4	3.44776	2	4	2	0	67	1	2	2	1	0	4	1	3000	16	15	2
1006	1	30	4	29	3	4	4	3.46269	2	5	2	1	72	1	1	2	1	0	4	2	1000	16	15	1
1007	1	30	4	30	1	3	4	3.46269	2	4	2	1	67	1	2	2	2	0	3	1	0	16	15	1
1008	1	30	4	25	1	0	3	3.44776	0	4	2	1	71	0	1	2	2	0	3	2	3000	16	15	0
1009	1	30	4	30	1	0	3	3.44776	1	4	2	1	70	0	1	2	2	0	3	2	0	16	15	1
1010	1	30	4	30	2	4	3	3.46269	0	4	2	1	67	0	1	2	2	0	3	2	0	16	15	0
1011	1	30	4	30	5	1	3	3.46269	5	4	2	1	71	1	1	2	3	0	3	2	1000	16	15	1
1012	1	30	4	30	2	0	2	3.44776	3	4	2	1	71	1	3	2	2	0	4	2	0	16	15	1
1013	1	30	4	27	0	3	3	3.46269	2	4	2	1	71	0	1	2	2	0	4	1	2000	16	15	1
1014	1	30	4	28	2	3	3	3.46269	2	4	2	1	68	0	1	2	2	0	4	1	2000	16	15	2
1015	1	30	4	25	0	3	3	3.46269	3	4	2	1	70	0	1	2	2	0	4	2	2000	16	15	1
1016	1	30	4	20	2	3	3	3.44776	4	4	2	1	69	1	2	2	2	0	7	1	4000	15	15	2
1017	1	30	5	29	2	3	2	3.44776	1	4	2	0	90	0	1	4	3	0	1	4	0	8	5	0
1019	1	30	5	30	5	3	3	3.44776	2	4	2	1	85	0	2	4	3	0	4	2	0	10	1	1
1020	1	30	5	23	5	2	4	3.44776	2	5	2	1	81	0	1	4	3	0	1	3	0	14	10	1
1021	1	30	5	22	2	2	2	3.44776	2	5	2	1	80	0	1	4	3	1	3	2	0	16	15	1
1022	1	24	3	30	1	0	4	3.46269	3	4	2	1	70	1	2	2	2	0	4	1	1000	16	15	1
1023	1	25	2	22	1	2	3	3.44776	4	4	2	1	87	0	1	2	3	0	4	1	200	16	15	0
1024	1	25	2	29	1	0	1	3.46269	5	3	2	1	64	0	3	2	2	0	7	1	0	16	15	3
1025	1	25	3	25	5	4	4	3.46269	0	4	2	1	70	0	1	2	3	0	3	1	1000	16	15	1
1026	1	25	4	30	0	0	3	3.44776	5	5	2	1	72	1	2	2	3	0	7	2	15000	16	15	2
1027	1	25	4	24	1	4	4	3.46269	1	3	1	1	65	0	2	2	3	0	6	1	500	16	15	3
1028	1	25	4	27	2	4	4	3.44776	0	5	2	1	73	1	4	2	2	1	7	2	365	16	13	1
1029	1	25	4	22	2	0	0	3.44776	2	5	0	0	71	0	1	4	2	1	5	2	0	16	15	1
1030	1	25	4	23	0	2	3	3.44776	1	4	2	1	75	1	1	4	3	1	7	2	300	16	15	1
1031	1	25	4	28	2	0	3	3.44776	3	5	2	1	80	1	2	2	3	0	5	2	500	16	15	1
1032	1	25	4	27	0	3	3	3.44776	4	4	2	0	86	0	1	2	3	1	7	3	1000	14	15	3
1033	1	25	4	28	1	0	3	3.44776	3	5	2	1	78	0	1	2	3	0	7	2	0	16	15	2
1034	1	25	4	18	1	0	3	3.46269	3	4	1	1	84	0	1	2	3	0	3	3	0	16	13	1
1035	1	25	4	23	5	3	4	3.44776	4	5	2	1	70	1	4	2	3	0	7	1	20000	16	15	3
1036	1	25	4	28	0	0	4	3.44776	1	4	2	1	74	1	1	2	3	0	7	2	7000	16	15	0
1037	1	25	4	28	1	2	4	3.47761	0	4	1	1	79	1	1	2	3	1	7	2	4000	16	15	2
1038	1	25	4	28	2	0	4	3.44776	1	4	2	1	72	1	1	2	3	0	3	2	2000	15	15	2
1039	1	25	4	27	0	0	3	3.46269	2	4	2	1	70	1	1	2	3	0	7	2	0	16	15	0
1040	1	25	4	19	5	3	3	3.47761	4	5	2	1	71	0	1	2	3	1	7	1	20000	14	14	4
1041	1	26	1	30	2	2	3	3.44776	3	5	2	1	71	1	3	2	2	0	4	2	2000	16	15	1
1042	1	26	1	26	3	4	4	3.44776	0	4	2	1	62	1	1	2	2	0	2	1	1000	16	15	1
1043	1	26	4	30	0	0	4	3.46269	0	3	1	1	67	1	2	2	2	0	0	1	200000	16	15	3
1044	1	27	1	23	1	3	4	3.44776	1	4	1	1	65	0	2	2	2	0	2	1	1000	16	15	0
1045	1	27	1	25	1	3	3	3.46269	1	4	1	1	70	1	1	2	1	0	2	2	1000	16	15	1
1046	1	27	1	30	3	3	3	3.46269	4	5	1	1	65	0	2	2	1	0	3	1	2500	16	12	0
1048	1	27	5	18	1	0	3	3.44776	3	4	1	0	73	1	5	2	3	0	4	2	0	16	15	0
1049	1	27	5	30	0	3	3	3.44776	4	5	2	1	87	0	1	2	3	0	2	4	600	16	15	0
1050	1	27	5	29	1	3	3	3.46269	4	5	2	1	90	0	1	2	3	0	4	3	5000	16	15	2
1051	1	27	5	30	2	0	4	3.44776	4	4	2	1	83	0	1	2	3	1	6	3	20000	16	15	1
1052	1	30	1	27	5	4	4	3.44776	0	4	2	1	68	0	1	2	3	0	2	1	20000	16	15	0
1053	1	30	1	25	5	4	4	3.46269	0	3	2	1	75	0	1	2	3	0	3	2	200000	15	10	1
